# Supplementary material for: Single-cell RNA sequencing reveals cell landscape following antimony exposure during spermatogenesis in Drosophila testes
Source: Cell Death Discov. 2023 Mar 9;9:86. doi: 10.1038/s41420-023-01391-4 (PMC9998446; doi:10.1038/s41420-023-01391-4)
Supplement: Supplementary file 1 — supplementary table 4 [file 41420_2023_1391_MOESM1_ESM.xlsx]

## Sheet: Table S4 for fig3D-Top.avg_exp
Table S4. The top 50 highly expressed genes in each cell type
Gene_ID	Gene_name	Cluster GSCs_to_Early_Spermatogonia	Cluster Late_Spermatogonia	Cluster Spermatocytes	Cluster Spermatocytes_to_Spermatids	Cluster Spermatids	Cluster Hub_Cells	Cluster Cyst_Stem_Cells_to_Early_Cyst_Cells	Cluster Mature_Cyst_Cells	Cluster Epithelial_Cells	Cluster Muscle_Cells	Cluster Hemocytes	Cluster Other_Cells
FBgn0001120	gnu	0.60836	0.0114673	0.00116429	0.0009641	0.000671089	0	0.0125631	0.00367584	0.00300487	0.00205747	0.0494499	0
FBgn0038204	CG14357	0.66505	0.079111	0.00293272	0.00336852	0.00199179	0	0.0163722	0.00450519	0.00039364	0	0.0247249	0.0029555
FBgn0052088	sunn	0.43485	0	0.00936831	0.00207224	0.000906937	0	0.00956243	0.00177382	0.00200212	0.00374813	0	0.000465972
FBgn0034255	Oxp	2.625	0.318089	0.00964031	0.0126471	0.00885391	0.0408098	0.00867471	0.0198587	0.0137303	0.023437	0.2738	0.0134132
FBgn0037844	CG4570	1.2139	0.173336	0.00467145	0.00524756	0.00228885	0	0.0153863	0.00575666	0.0217446	0.0114401	0.0494499	0.00191117
FBgn0024177	zpg	2.24856	0.171313	0.0293428	0.0192068	0.0288114	0.00348618	0.0156993	0.0054535	0.00889937	0.0169378	0.0741748	0.00652151
FBgn0040602	CG14545	3.03934	0.163104	0.0354179	0.0328186	0.0265294	0.0416294	0.0555028	0.0183575	0.0215057	0.0286834	0.128842	0.0050362
FBgn0038191	CG9925	1.2748	0.228499	0.0196686	0.00659658	0.00865243	0.00694601	0.0478826	0.000803469	0.00788351	0.00787009	0.0494499	0.00362817
FBgn0031446	CG15398	2.17165	0.649539	0.0190429	0.0211449	0.0205346	0.0239497	0.0270371	0.00226887	0.0132345	0.019431	0.18635	0.00197097
FBgn0029754	CG15930	3.64692	1.24258	0.0325016	0.0207876	0.0156714	0.0596712	0.127687	0.0169976	0.017378	0.0240753	0.18635	0.0119954
FBgn0250837	dUTPase	11.0787	2.36647	0.147151	0.100717	0.071231	0.094483	0.424533	0.111919	0.144456	0.0792361	0.94767	0.082729
FBgn0052251	Claspin	0.640703	0.0364991	0.00236825	0.00165958	0.00348925	0.0112751	0.0136743	0.0114333	0.0273121	0.0107471	0.0627254	0.00219885
FBgn0085352	CG34323	2.48716	0.621262	0.040057	0.0244545	0.0229198	0.0254638	0.0987959	0.0166988	0.0202136	0.0266528	0.14835	0.00931264
FBgn0030664	CG8119	0.417425	0.166837	0.0059899	0.00415301	0.00398276	0	0.0229339	0	0.00312972	0.00739098	0	0.000236927
FBgn0031074	SkpE	4.51985	1.59502	0.132214	0.0332357	0.0393856	0.0186744	0.205456	0.0152868	0.0226054	0.0451985	0.224351	0.0164055
FBgn0283442	vas	1.76849	0.450421	0.046657	0.030671	0.0212233	0.0172366	0.0418857	0.0121414	0.0101822	0.0287242	0.112175	0.00496768
FBgn0033921	tej	1.2824	0.254181	0.0254685	0.0145136	0.0109476	0.00986107	0.0265387	0.0199487	0.0194603	0.0211967	0.0941794	0.0124217
FBgn0005655	PCNA	8.76858	1.80936	0.279759	0.108559	0.0821443	0.167098	0.329092	0.121487	0.101391	0.133844	0.61995	0.0318276
FBgn0031622	CG3251	2.34049	1.38577	0.046908	0.0142613	0.011954	0.0209034	0.064937	0.00843588	0.0130827	0.025496	0.141447	0.00377265
FBgn0035627	Sse	0.313581	0.14986	0.00391745	0.00414367	0.00349364	0	0.0594151	0.00355324	0.00226263	0.0005182	0	0
FBgn0000158	bam	0.705479	0.305936	0.0197747	0.00271185	0.00317013	0.00328199	0.0122062	0.0141204	0.00525637	0.00804311	0.0494499	0.00298057
FBgn0017577	Mcm5	0.547068	0.0576115	0.0316755	0.00126029	0.00389155	0.00681574	0.0163722	0.0104249	0.00558324	0.00378119	0.0874504	0.00398995
FBgn0033374	CG13741	0.311409	0.074022	0.00831111	0.0110527	0.00295033	0	0	0.00472944	0.00218223	0.00260001	0.0247249	0.00220808
FBgn0032089	Rcd-1r	9.43552	6.67749	0.106461	0.0548978	0.0649203	0.0842625	0.291298	0.0369146	0.0541813	0.0922563	0.751682	0.0325284
FBgn0262101	CG42854	3.25939	1.87429	0.0639206	0.0283959	0.0346183	0.0210195	0.122332	0.0115695	0.0217321	0.0482856	0.298525	0.00709896
FBgn0000146	aub	2.11093	1.42922	0.024603	0.0168677	0.0183279	0.0107546	0.0578989	0.0133892	0.0143515	0.0323179	0.249076	0.00647426
FBgn0031540	Pif1	0.278132	0.00994349	0.00171437	0.00228437	0.0014152	0.00967027	0.0313435	0.00734758	0.00398916	0.0151707	0.0247249	0.0047928
FBgn0043002	Chrac-14	2.51494	0.285144	0.0137057	0.0159225	0.012592	0.0940963	0.191115	0.103197	0.0668992	0.0956848	0.250305	0.0256919
FBgn0031296	CG4415	6.20306	4.23371	0.123406	0.0577921	0.0739257	0.0774586	0.208658	0.0312261	0.0512739	0.0542958	0.260525	0.0241109
FBgn0020633	Mcm7	1.10209	0.265396	0.0348933	0.0130123	0.0196149	0.0192755	0.0202984	0.0300394	0.0154104	0.024559	0.0247249	0.00479805
FBgn0038277	RpS5b	28.2143	15.3753	0.962651	0.513766	0.433106	0.226012	1.01055	0.164694	0.19062	0.477519	2.34896	0.083365
FBgn0039585	CG1894	1.09434	1.0572	0.0183473	0.00596474	0.0138101	0.00694601	0.0331216	0.00454632	0.00272162	0.0106796	0.0741748	0.00135228
FBgn0030994	HP1D3csd	1.05538	0.0878256	0.0274572	0.00652999	0.00612645	0.376998	0.0212104	0.0123897	0.011007	0.00592686	0.272579	0.00378867
FBgn0004400	rhi	0.453307	0.289925	0.0120802	0.0103312	0.0101589	0.0123464	0.0217288	0.00171186	0.00205045	0.00302205	0.0494499	0.00231382
FBgn0054031	CG34031	0.427724	0.0298695	0.0267467	0.0212195	0.0167392	0.00791762	0	0.00344848	0.00127129	0.0052343	0.0247249	0.00164778
FBgn0263974	qin	0.583317	0.371362	0.0126562	0.00590543	0.00110496	0.026926	0.0318444	0.01327	0.00486274	0.0158944	0.0494499	0.00297287
FBgn0052625	CG32625	4.11578	0.882509	0.0421737	0.0232097	0.0102098	0.0483766	1.10537	0.120504	0.0316919	0.388922	0.291806	0.00658563
FBgn0036815	HipHop	1.99046	0.699291	0.0642589	0.0285168	0.0197126	0.0541502	0.12309	0.0621941	0.0325028	0.0811164	0.0494499	0.011451
FBgn0011692	pav	1.1556	0.278484	0.105868	0.012955	0.0148659	0.0241622	0.0670489	0.0193544	0.00266083	0.023234	0.0494499	0.00553264
FBgn0003401	shu	1.55993	0.49519	0.012306	0.00864661	0.0147669	0.0695842	0.725128	0.0470413	0.0139738	0.0766937	0.219472	0.00855522
FBgn0004362	HmgD	24.4268	5.23163	0.64489	0.654893	0.496109	0.440351	2.39077	0.656146	0.707477	0.877922	2.33208	0.313494
FBgn0264395	CG43843	0.890037	0.907694	0.02885	0.00988321	0.00645563	0.00760009	0.0319973	0.00324171	0.00610976	0.00805149	0.0741748	0.00738271
FBgn0284442	Mcm3	0.740846	0.181212	0.0063437	0.00559872	0.00421303	0.0264695	0.0635349	0.0601721	0.016268	0.03154	0.222361	0.0102359
FBgn0014861	Mcm2	0.513536	0.123753	0.0233102	0.0104776	0.0186978	0.0035148	0.0187087	0.0236716	0.00428501	0.01335	0.0741748	0.0048861
FBgn0032620	CG12288	0.988157	0.391018	0.0291414	0.00530731	0.00630053	0.00502884	0.142164	0.0302833	0.0155588	0.0629896	0.0627254	0.0118717
FBgn0002962	nos	0.342731	0.19391	0.0190091	0.0106645	0.0129364	0	0	0.00620068	0.00169281	0.00400763	0	0.00125771
FBgn0030501	BthD	1.24369	0.57643	0.0538645	0.0337445	0.0392144	0.030128	0.153726	0.0194817	0.0226916	0.0162017	0.0874504	0.00612557
FBgn0022893	Df31	15.2172	0.315941	0.182959	0.207077	0.280331	0.528573	2.46458	0.70178	1.01716	0.62991	1.24613	0.215875
FBgn0037531	CG10445	0.396813	0.188652	0.00958746	0.00171517	0.00700171	0.0160546	0.0513137	0.0143911	0.0093259	0.0176366	0	0.00337127
FBgn0051477	ATPsynepsilonL	9.19035	6.92431	0.728474	0.0721921	0.091148	0.0918548	0.45579	0.0676118	0.0701362	0.0903956	0.695187	0.0329202
FBgn0265417	CG44329	0.0352245	2.73023	0.0210939	0.00451357	0.00547314	0.00502884	0	0.00556567	0.00321055	0.0119243	0	0.00524148
FBgn0035861	CG7213	0.0102811	0.818316	0.0171027	0.00254453	0.00262319	0	0.0113407	0.00139663	0.00497995	0.00764731	0	0.00288095
FBgn0026058	OdsH	0.00533753	0.657564	0.019707	0.00144172	0.00363219	0	0.0133435	0	0.00151773	0.00707218	0	0.00141617
FBgn0030563	betaNACtes2	0.11292	4.7253	0.130744	0.00756247	0.0174662	0.00581685	0.0176458	0.00767432	0.014559	0.0221491	0	0.0108792
FBgn0031197	CG17601	0	0.585619	0.026088	0.00329129	0.00432436	0.00385155	0	0.00299023	0	0.00419694	0	0.00198328
FBgn0010258	Rbp4	0.14965	8.71587	0.398283	0.0407115	0.0478291	0.0374996	0.0245247	0.0220972	0.0219955	0.0614963	0.0326904	0.0228631
FBgn0052187	CG32187	0.019441	0.241193	0	0.00254883	0.00254265	0	0	0	0.000911312	0.00130518	0	0
FBgn0029590	CG14811	0.175561	2.28092	0.0285671	0.00807739	0.00676915	0.00637895	0	0.0085331	0.00381544	0.0105453	0.0401485	0.00493322
FBgn0035179	CG12038	0.00681801	0.972962	0.0256282	0.00368418	0.00632584	0.0052256	0.0331731	0.0199677	0.00739623	0.0204931	0	0.00481589
FBgn0260968	CG42591	0.0243683	2.33226	0.126958	0.019502	0.029591	0.00585157	0.019956	0.00670913	0.0121867	0.0111133	0	0.00381784
FBgn0030538	betaNACtes1	0.0240697	1.6461	0.103949	0.00985238	0.0172226	0.00874324	0	0.0101315	0.00806339	0.00691103	0	0.00551156
FBgn0038540	CG14321	0.119649	1.03498	0.0139272	0.00315628	0.00435819	0.00306027	0.0357072	0	0.00389478	0.0013489	0	0.00395825
FBgn0036531	CG6244	0.0412263	1.23446	0.0791097	0.0081011	0.00458572	0.0149328	0	0.00693137	0.00413627	0.00716109	0	0.00533497
FBgn0030918	CG15056	0.171398	2.92491	0.161819	0.0148132	0.0202344	0.00576865	0	0.00328631	0.00905171	0.0123931	0	0.00667295
FBgn0042146	CG18823	0.11026	1.33142	0.0594952	0.00953394	0.00421915	0.0158196	0.0322341	0.00409262	0.00831582	0.00631312	0.0247249	0.00435474
FBgn0041103	nht	0.0483689	3.45956	0.33508	0.0634402	0.0571243	0.00424095	0.0257286	0.00686064	0.00734885	0.0153388	0.0627254	0.0101924
FBgn0260867	CG42577	0.00430951	1.07647	0.129742	0.00996776	0.0100746	0.00316246	0	0.00548455	0.00188593	0.00540167	0	0.00295748
FBgn0032645	CG15142	0.242884	3.16414	0.20602	0.0328454	0.0332557	0.0199558	0.0193641	0.00885831	0.0154794	0.0180107	0.0494499	0.00792408
FBgn0085331	CG34302	0.0561138	1.8331	0.135274	0.0523746	0.0511456	0.00870138	0	0.00229898	0.00542033	0.00422711	0	0.00612063
FBgn0031441	CG9962	0.00691515	2.03002	0.234426	0.0197275	0.0226785	0.00180951	0	0.0148886	0.0132373	0.0123288	0.0392619	0.00889782
FBgn0029986	CG15332	0.0128643	0.896256	0.090184	0.00845458	0.0079955	0.0142712	0.0124089	0.00294364	0.00865238	0.013784	0	0.00252482
FBgn0043865	SA-2	0.0385579	0.538437	0.0343953	0.00583914	0.0135474	0	0	0.0021918	0.00356509	0.00204468	0	0.00188995
FBgn0085361	CG34332	0.0790244	1.42166	0.114845	0.0302516	0.0216855	0	0	0.0136131	0.00660769	0.00882399	0	0.00969947
FBgn0031623	Taf12L	0.693358	8.32999	0.579681	0.219305	0.130566	0.037337	0.129604	0.0382301	0.0352799	0.0722144	0.0427305	0.0283217
FBgn0030566	betaNACtes4	0.0503819	2.36657	0.290073	0.0564686	0.0231413	0.0086421	0.00489253	0.00811838	0.0118858	0.0170531	0	0.0121581
FBgn0265201	CG44261	0.022142	2.97687	0.411398	0.0297547	0.0343871	0.0105534	0.017358	0.0240734	0.0189886	0.0295726	0	0.0146808
FBgn0050401	dany	0.0231001	1.18906	0.134226	0.0296492	0.0308851	0.010799	0.0124089	0.00493043	0.00557093	0.00356621	0	0.00833486
FBgn0029880	CG14443	0.0611299	0.297958	0.00820603	0.00453746	0	0.00549239	0.00956243	0	0.0018867	0.0017398	0.0247249	0
FBgn0030524	CG10993	0.00952647	1.8143	0.285553	0.034641	0.0244617	0.0112254	0.00904569	0.00533773	0.00544994	0.0235905	0	0.00959186
FBgn0035608	blanks	4.17117	23.9631	1.65439	0.0856203	0.122818	0.270701	0.235765	0.0737302	0.130242	0.155511	0.368196	0.0742231
FBgn0032366	CG14930	0.0344498	4.27192	0.68158	0.139289	0.100206	0.0257659	0.00907783	0.0206456	0.0345738	0.0378244	0.158073	0.0144227
FBgn0266710	hog	0.669021	3.82955	0.292068	0.0371182	0.0429373	0.0246871	0.0141725	0.012408	0.018475	0.0331528	0.0326904	0.0141532
FBgn0085693	CG41562	0.00243386	0.710179	0.142475	0.00878845	0.00548622	0.00235365	0	0.00580888	0.00176564	0	0.0579542	0.00637008
FBgn0052259	CG32259	0.609235	12.3082	2.06335	0.152427	0.0833696	0.0676213	0.268211	0.0460456	0.0666344	0.123688	0.130845	0.0653118
FBgn0031715	tomb	0.390882	2.78605	0.278463	0.0522423	0.0359489	0.00583094	0	0.0148201	0.0119847	0.0210883	0	0.0097517
FBgn0041706	CG3253	0.0841523	0.749652	0.0679523	0.0259321	0.0241225	0	0.0114288	0.00516657	0.00507211	0.00673754	0	0.00200013
FBgn0050417	tbrd-3	0.03936	1.96394	0.384715	0.0288656	0.0154564	0.00563639	0.00978506	0.0121645	0.0115815	0.0203162	0.0579542	0.0132242
FBgn0052601	betaNACtes3	0.684533	2.52489	0.116536	0.00333112	0.00643779	0.0107165	0.0121557	0.00684104	0.0134602	0.0147034	0.0988997	0.0034634
FBgn0263829	CG34334	0.021158	0.58949	0.0948121	0.0167378	0.0165546	0	0	0.00183156	0.00673374	0.00541235	0	0.00263648
FBgn0085521	CG40813	0.00912794	1.09952	0.227079	0.0121813	0.0175013	0	0.0176458	0.010893	0.008867	0.00654212	0	0.00647516
FBgn0038189	Art6	0.00104747	0.810069	0.168577	0.011785	0.0168258	0	0	0.00482516	0.00941939	0.0057376	0	0.00349134
FBgn0033770	wuc	0.0538459	2.75478	0.479316	0.0701729	0.0678052	0.0314391	0.0191569	0.0118683	0.0124077	0.0391114	0.0468494	0.0292874
FBgn0034935	Orcokinin	0.00634945	0.2881	0.0265493	0.0112846	0.0127772	0.00354024	0	0	0.00387615	0.00621	0.0681199	0.0126553
FBgn0030716	CG9170	0.0226467	0.262032	0.027256	0.00808019	0.00630775	0.0107468	0.0355773	0.00340323	0.0055712	0.00417395	0	0.000576168
FBgn0036568	ATPsynbetaL	0.0494473	4.3528	0.981919	0.0348845	0.0596731	0.0194278	0.0251766	0.0231465	0.0288554	0.0448566	0.0546672	0.0316631
FBgn0036567	CG13074	0	0.27172	0.0430536	0.017332	0.00548558	0	0.00928	0.00354602	0.000920893	0.00717755	0	0.00331727
FBgn0034834	LS2	0.0175786	1.68906	0.34768	0.0446376	0.044251	0.00302943	0	0.0136697	0.00596875	0.0384203	0	0.00766981
FBgn0034667	comr	0.00344738	0.373364	0.0889355	0.0073987	0.00284273	0	0	0.00417611	0.00160494	0.00427293	0	0.000786162
FBgn0028410	Pk34A	0.00750813	1.57537	0.380286	0.0206202	0.0135303	0	0.0229587	0.00536586	0.00557377	0.0190967	0.231861	0.0111126
FBgn0033960	CG10151	0.190474	1.01971	0.10355	0.015035	0.0121969	0.00518679	0.0123411	0.00566929	0.00885107	0.0159458	0	0.00736209
FBgn0053673	CG33673	0.00649843	0.00856537	0.460049	0.0116488	0.0166093	0.00892723	0	0.00147942	0.00638439	0.00527316	0	0.00547758
FBgn0038090	CG10909	0.00518869	0.00615438	0.564315	0.04576	0.0192835	0.00927938	0.0133435	0.0060814	0.00619528	0.00924085	0	0.00491297
FBgn0032104	aust	0.0038164	0.0752394	0.396128	0.0176275	0.0123337	0.00272713	0.00811293	0.00918791	0.00486084	0.00841353	0.0681199	0.00610811
FBgn0262786	CG43167	0.0275371	0.0507441	1.37079	0.0659895	0.0687245	0.0321453	0.0091661	0.0225488	0.0169507	0.0266767	0.0579542	0.0217856
FBgn0265606	Prosalpha4T1	0.0313936	0.038634	1.95133	0.126003	0.0579954	0.0431221	0.0500373	0.0301902	0.0439417	0.0370785	0	0.0453474
FBgn0262513	Vha16-4	0.001799	0.0111862	0.370253	0.020137	0.01848	0	0	0.00707523	0.00728259	0.00705182	0	0.011213
FBgn0041195	Pkd2	0.0115204	0.257706	1.40427	0.055337	0.0958326	0.0457364	0.00907783	0.0334634	0.0210931	0.0246622	0.0392619	0.017756
FBgn0034659	CG4021	0.0623355	0.601232	3.83764	0.229805	0.172724	0.0565113	0.0376768	0.0582792	0.0707838	0.0764369	0.301576	0.0568794
FBgn0011596	fzo	0.0356725	0.0449396	2.94416	0.153153	0.136223	0.102759	0.0332631	0.0484754	0.0664775	0.0776762	0.0468494	0.0745229
FBgn0035413	CG14958	0.00407687	0	0.464149	0.0419415	0.016457	0.00966939	0	0.00912967	0.00693898	0.0143158	0	0.00711884
FBgn0032294	Vha16-5	0.0173267	0.26584	1.01927	0.0465217	0.0264435	0.0221633	0.0321937	0.0150026	0.0285515	0.0280796	0.0861113	0.0208054
FBgn0054027	CG34027	0.00308918	0.00858272	0.500278	0.0340553	0.0386914	0.0298638	0.00702463	0.0120851	0.00440667	0.00962968	0.0681199	0.00491577
FBgn0034510	CG13426	0.00579445	0.0444049	0.745657	0.0664825	0.0376645	0.00725517	0.0166874	0.0209478	0.0154269	0.0149511	0.0326904	0.00936555
FBgn0030764	CG9777	0.0292643	0.76387	2.40405	0.10317	0.106442	0.0556922	0.0706467	0.0629482	0.0417796	0.0635656	0.0707158	0.0486968
FBgn0035970	CG4483	0.00381488	0.337156	0.385989	0.01875	0.00914476	0.00220986	0	0.002035	0.00451471	0.00650493	0	0.00438175
FBgn0040333	brv3	0.0184118	0.0228618	0.554904	0.0321399	0.0248299	0.0017318	0	0.00695691	0.011469	0.0107709	0.0434546	0.0221645
FBgn0050472	CG30472	0.0151047	0.113979	1.50222	0.129421	0.0840472	0.0330202	0.0170249	0.0157435	0.0405249	0.0353359	0.0579542	0.0231862
FBgn0259710	CG42364	0.00902789	0.0137396	0.344513	0.012313	0.0195992	0.0328429	0	0.00742103	0.00575469	0.020854	0	0.00663134
FBgn0032636	CG5043	0.0667824	0.122719	4.90222	0.489504	0.248264	0.123038	0.109284	0.0723954	0.0929532	0.11776	0.0785238	0.108562
FBgn0283728	CG31600	0.00896938	0.0669426	0.868752	0.0652225	0.0719592	0.00878717	0.0498758	0.0147334	0.0155992	0.0187218	0.031454	0.0168377
FBgn0053310	CG33310	0.011295	0.24104	0.592499	0.0348935	0.0507954	0.0152124	0.00811293	0.00388161	0.00886392	0.00726188	0.0468494	0.0068861
FBgn0264433	CG43851	0.0207196	0.0495676	1.10729	0.123737	0.0532702	0.0134279	0.0227878	0.0222177	0.0168547	0.0269644	0	0.0203921
FBgn0031856	CG11322	0.0227008	0.0249151	0.996751	0.0929702	0.0525891	0.0379641	0	0.0260235	0.0172484	0.0204931	0.107382	0.0211719
FBgn0050075	CG30075	0.000812894	0.0389334	0.467139	0.0493982	0.0316084	0.0111222	0.0111942	0.0108349	0.00689012	0.00625242	0	0.0101613
FBgn0037023	CG3698	0.0221788	0.273583	1.24147	0.100668	0.0504692	0.0281522	0	0.0221322	0.0238825	0.0434261	0	0.03282
FBgn0033440	CG10459	0.0157965	0.220535	0.95831	0.0861111	0.0442108	0.0119841	0	0.00999694	0.020213	0.0239267	0.0392619	0.0268906
FBgn0052639	CG32639	0.00173098	0.122692	0.59684	0.0672203	0.0325167	0.0168617	0.0091661	0.0126975	0.0122897	0.00803473	0	0.0129128
FBgn0036492	Best3	0.00173709	0.422468	0.499346	0.0114071	0.024882	0.0197506	0.0178815	0.00759012	0.00973612	0.0225698	0	0.00686637
FBgn0034869	CG13558	0.00927215	0.0850173	0.348854	0.0335386	0.0192523	0.0126848	0.0212648	0.00591731	0.00320126	0.00833631	0	0.00721821
FBgn0053252	CG33252	0.0186347	0.121678	1.89806	0.221933	0.129988	0.024334	0.0396529	0.0462487	0.036557	0.0506054	0.0546672	0.0338799
FBgn0038725	CG6184	0.0140636	0.0233991	0.723961	0.0667223	0.0495869	0.0200926	0	0.0161918	0.0170382	0.0256667	0.0785238	0.0172242
FBgn0005778	PpD5	0.0317807	0.0346586	2.14257	0.299089	0.10826	0.0387729	0.0091661	0.0325292	0.0441448	0.0548654	0	0.0460351
FBgn0036491	Best4	0.0034077	0.268181	0.493878	0.0324807	0.0297743	0.0101801	0.03458	0.00980466	0.012144	0.0152084	0	0.00658362
FBgn0028520	CG4891	0.0468166	0.0888865	3.95108	0.588347	0.146386	0.13742	0.0622648	0.0763996	0.071518	0.0913965	0.114969	0.0882999
FBgn0262035	CG42846	0.0136994	0.107607	1.0921	0.104006	0.085087	0.0274735	0.0119713	0.0168821	0.0523368	0.0224605	0	0.0190227
FBgn0040755	CG17580	0.014437	0.025544	0.478406	0.0453187	0.0316122	0.00882874	0.0297429	0.0101702	0.0117176	0.0138634	0	0.0121143
FBgn0035569	CG15876	0.0470689	0.165696	3.97896	0.603666	0.200848	0.104317	0.0679912	0.0569979	0.0733162	0.0780516	0.115054	0.0848528
FBgn0036496	CG7804	0.0078128	0.109681	1.08824	0.101221	0.12678	0.0316971	0.0293485	0.0219233	0.0132413	0.0235849	0.0785238	0.023485
FBgn0038887	CG7907	0.0168943	0.464583	0.747147	0.0425155	0.0567532	0	0.0180661	0.00623692	0.0151369	0.0193582	0.0265904	0.0172083
FBgn0030979	CG14190	0.0128635	0.0111625	0.451106	0.0367276	0.0442421	0.0119873	0	0.00852816	0.00809151	0.0118688	0.031454	0.0146288
FBgn0034554	CAH14	0.018851	0.770049	0.97648	0.0490172	0.04004	0.0141875	0.014455	0.0175568	0.0265944	0.0302233	0.0503271	0.0237131
FBgn0033933	CG10104	0.0116142	0.0169201	0.540296	0.0753445	0.0482136	0.0104205	0.0281911	0.00367336	0.0163068	0.00371107	0	0.00756634
FBgn0034739	CG3927	0.0849881	3.85591	4.02857	0.195913	0.13816	0.0734377	0.073102	0.0740007	0.0840783	0.116277	0.235584	0.0755311
FBgn0036439	CG13474	0.00513727	0	0.40241	0.0642931	0.0353446	0.0123875	0	0.00835309	0.00628818	0.00660003	0	0.00449522
FBgn0032439	Ref2	0.0137536	0.306091	0.715664	0.0639301	0.0543783	0.0205456	0.0291645	0.0156726	0.0124208	0.0149026	0	0.0149643
FBgn0030623	PPYR1	0.025086	0.0503384	1.87688	0.294171	0.103585	0.0515644	0.0684344	0.038479	0.0432686	0.0359454	0	0.045125
FBgn0034740	nsr	0.0165843	1.99532	1.93533	0.0951257	0.0811999	0.0455862	0.0562124	0.0478503	0.0286345	0.0498867	0.0972161	0.0464724
FBgn0051960	CG31960	0.0341504	0.0526026	2.38707	0.390866	0.147	0.072332	0.0316951	0.0373715	0.0510608	0.0759303	0.164364	0.0368583
FBgn0262017	CG42830	0.0447678	0.0831451	2.49443	0.37275	0.158355	0.0579815	0.0627735	0.0466979	0.0561611	0.058284	0.0681199	0.064283
FBgn0000405	CycB	0.260226	0.0547564	2.40157	0.221505	0.130008	0.0767227	0.034878	0.0541283	0.0635383	0.0469791	0	0.0520594
FBgn0263114	CG43371	0.00153005	0	0.107471	0.31358	0.204917	0	0	0.00601298	0.00995912	0.00619227	0	0.00453232
FBgn0260007	CG42493	0.0565634	0.173707	1.63253	3.1443	1.19742	0.0767072	0.0727047	0.0965321	0.0780912	0.102713	0.573687	0.0508417
FBgn0263401	CG43447	0.0196745	0.0056949	0.255455	0.5161	0.224716	0.0182882	0.0163722	0.0110632	0.0112331	0.00607869	0.225339	0.00985086
FBgn0036441	CG13476	0.150612	0.169694	6.10077	11.3807	4.88303	0.364417	0.177308	0.413453	0.255378	0.289341	1.94775	0.21247
FBgn0038979	tHMG2	0.631961	2.47482	20.5944	37.3593	15.6464	1.43442	0.592382	1.35185	0.928418	1.15895	5.87524	0.763476
FBgn0051949	CG31949	0.321518	0.879319	11.0395	18.4226	7.20173	0.520549	0.459424	0.588471	0.390226	0.472762	2.60056	0.352626
FBgn0035971	CG4477	0.0808939	0.0812025	3.07776	5.2888	2.18691	0.175314	0.0506693	0.172466	0.117786	0.139865	0.815637	0.111446
FBgn0039552	CG12426	0.0404786	0.0621551	1.54462	2.67044	1.12732	0.0968208	0.0348309	0.081538	0.0617318	0.0794697	0.33053	0.0523917
FBgn0031531	CG8840	0.260988	0.397325	9.87704	15.9972	6.04224	0.471339	0.368007	0.506903	0.390501	0.477904	2.31469	0.296987
FBgn0267491	Mst77Y-13	0.000462036	0.0147869	0.139373	0.265788	0.125244	0.0174295	0	0.0141469	0.00921355	0.00838802	0.0546672	0.00493881
FBgn0036029	CG16719	0.155481	0.584585	5.69024	9.72273	4.08389	0.388283	0.179752	0.352576	0.248112	0.291655	1.51729	0.207814
FBgn0038356	CG12784	0.140281	0.145662	4.58631	8.42129	4.1066	0.337042	0.0976391	0.329659	0.190636	0.275367	1.60272	0.178013
FBgn0030578	CG5347	0.00713053	0.0478977	0.462231	0.79767	0.360453	0.0378484	0.011837	0.0271191	0.0160569	0.0262768	0.12678	0.0178229
FBgn0037307	Tim17a2	0.0519071	0.0646776	1.67409	2.88649	1.32279	0.0643554	0.0534747	0.0894225	0.0566649	0.0891487	0.576565	0.0756512
FBgn0085210	CG34181	0.0229447	0.020701	1.34511	2.02419	0.783754	0.0718947	0.0263595	0.0450566	0.0466625	0.0593304	0.328017	0.0511484
FBgn0032312	CG14071	0.103114	0.0687622	3.34045	5.9545	3.03381	0.222347	0.0834005	0.173275	0.131088	0.188962	0.877589	0.138829
FBgn0052061	CG32061	0.134199	0.142479	3.33355	7.05736	4.16924	0.233901	0.0617025	0.364055	0.205072	0.251324	1.18031	0.165954
FBgn0036609	CG13039	0.00582623	0	0.210619	0.357824	0.174315	0.0209015	0	0.0144455	0.0076559	0.00967385	0	0.0063435
FBgn0037191	CG14448	0.119474	0.788965	3.57649	7.11263	3.99668	0.315639	0.202787	0.326899	0.16089	0.209023	1.60326	0.144913
FBgn0038361	Uros2	0.102871	0.0877339	2.78485	5.26537	2.95233	0.153273	0.102346	0.16198	0.156475	0.15994	0.873401	0.121907
FBgn0051141	CG31141	0.156665	0.520464	3.61364	6.71649	3.51543	0.24588	0.0846183	0.374089	0.168284	0.222647	1.04783	0.134834
FBgn0033278	CG14759	0.0369495	0.0786969	1.36046	2.64602	1.57798	0.0916392	0.0237699	0.119391	0.0654651	0.0572625	0.379325	0.0469674
FBgn0013301	ProtB	0.665106	0.858807	19.263	31.9264	15.2629	1.09981	0.540708	1.30869	0.788909	1.02144	4.08693	0.677742
FBgn0051697	CG31697	0.102551	0.152616	3.05699	5.89696	3.50893	0.167705	0.125114	0.214661	0.173134	0.146611	1.29233	0.120915
FBgn0036497	Ran-like	0.063887	0.122277	2.29999	3.8454	1.9138	0.0943697	0.090045	0.136151	0.106586	0.12413	0.445615	0.0899494
FBgn0050356	CG30356	0.122685	0.204826	3.75357	7.15934	4.17301	0.197488	0.119824	0.319912	0.189944	0.223343	1.10702	0.165148
FBgn0032065	CG12438	0.0425044	0.0950286	1.40963	2.39972	1.17626	0.0810033	0.0428315	0.0954549	0.0673369	0.0852468	0.836939	0.059322
FBgn0250825	CG34241	0.333711	0.936248	8.24859	13.781	6.38943	0.573473	0.445197	0.637942	0.391612	0.468102	2.20996	0.342188
FBgn0035568	CG18418	0.156029	0.28317	5.46974	9.08314	4.57698	0.361885	0.150177	0.277251	0.223561	0.257303	1.63549	0.198931
FBgn0267492	Mst77Y-7	0.0216977	0.0269049	0.507244	0.915009	0.499074	0.0173706	0	0.037205	0.027429	0.0356744	0.430712	0.0165367
FBgn0036093	CG14154	0.072169	0.0349239	2.15921	3.70597	1.92631	0.11749	0.0463918	0.188022	0.109383	0.113051	0.560337	0.0898093
FBgn0042133	CG18810	0.139447	0.214699	3.63005	6.69156	3.86774	0.281679	0.165227	0.279449	0.163662	0.227468	1.35226	0.145983
FBgn0051677	CG31677	0.0297103	0.0548553	0.610397	1.53661	1.16269	0.0748738	0.0263133	0.097287	0.0392457	0.0365197	0.160797	0.0309822
FBgn0085462	CG34433	0.030913	0.0741869	1.13436	1.73295	0.800273	0.0452614	0	0.0601016	0.0428467	0.0617713	0.237581	0.0374764
FBgn0033364	CG13747	0.289087	0.504443	9.12341	14.8912	7.60551	0.618206	0.327392	0.517813	0.389034	0.448127	2.92674	0.331305
FBgn0038458	VhaM9.7-d	0.0947477	0.126922	2.82771	5.21154	3.20003	0.193594	0.121268	0.215335	0.138692	0.150966	0.978925	0.10286
FBgn0038281	RpL10Aa	0.243008	0.264561	5.35635	9.98023	6.04563	0.37406	0.187105	0.439042	0.287526	0.287921	2.71842	0.232777
FBgn0085287	CG34258	0.0475456	0.253414	1.96482	2.98098	1.38264	0.0955364	0.0396568	0.112927	0.0721251	0.10128	0.795849	0.0682705
FBgn0051627	CG31627	0.0589921	0.0592965	1.53607	2.89062	1.7974	0.126754	0.08441	0.127992	0.0718346	0.0822438	1.05982	0.0643862
FBgn0031585	CG2955	0.520217	0.712074	16.7553	27.3466	14.6746	1.15311	0.646043	0.970613	0.684966	0.831047	4.52995	0.666171
FBgn0038846	CG5697	0.00665705	0	0.216708	0.349068	0.183665	0.0179057	0.00688173	0.0137521	0.00571606	0.011163	0.0681199	0.00954233
FBgn0051244	CG31244	0.0892059	0.103505	2.12811	4.29135	2.85735	0.179741	0.0847	0.196527	0.109589	0.118419	1.10956	0.118902
FBgn0034122	CG15711	0.0852674	0.0725556	2.51766	4.6578	3.00681	0.152516	0.0212782	0.205721	0.0980037	0.124397	0.830656	0.0821285
FBgn0047351	CG31468	2.16647	2.20778	49.3094	92.2364	56.2911	3.82853	2.18618	4.93279	2.71309	3.08338	16.2064	2.25368
FBgn0013300	ProtA	0.3551	0.817817	11.7868	18.6909	9.46819	0.710057	0.306324	0.873967	0.485177	0.628997	3.3168	0.425005
FBgn0262568	CG43108	0.0686139	0.0793534	2.72859	4.40524	2.32756	0.13389	0.129029	0.191979	0.113998	0.151038	0.986537	0.10533
FBgn0032867	CG15475	0.1131	0.0968593	2.69547	5.11969	3.28288	0.164461	0.0353772	0.230013	0.162444	0.152284	1.20627	0.112353
FBgn0051948	CG31948	0.537298	0.61177	17.1766	27.8798	15.0509	0.921599	0.508217	1.02452	0.774553	0.895801	6.50465	0.655013
FBgn0031295	CG4375	0.450153	0.641482	13.8565	22.1579	11.6087	0.948774	0.461294	0.91573	0.617607	0.759302	4.10496	0.550541
FBgn0031476	CG8813	0.279326	0.34363	7.48772	13.796	8.71916	0.458398	0.278558	0.670631	0.405001	0.422933	3.06255	0.341462
FBgn0046873	Pif2	0.387816	0.393132	3.6499	2.75389	26.5214	1.59779	0.150349	0.382061	0.260176	0.290323	0.874556	0.278988
FBgn0036310	CG10969	0.086717	0.100371	1.12715	0.765801	7.02158	0.0976524	0.137242	0.0968969	0.0691187	0.0738308	0.244244	0.0900152
FBgn0037827	CG4073	0.146849	0.115136	1.36267	1.49026	10.3617	0.157211	0.0952003	0.142451	0.112038	0.121533	0.165296	0.116528
FBgn0263403	CG43449	0.0760424	0.0596275	0.777428	0.997448	6.24272	0.0886608	0.0365761	0.0968078	0.067835	0.0588804	0.0795398	0.06212
FBgn0050099	CG30099	0.11496	0.144624	1.27533	1.1596	8.43448	0.0892607	0.196305	0.130516	0.0796211	0.100614	0.125351	0.0812642
FBgn0052106	CG32106	0.0968876	0.118233	1.09047	0.337429	5.35924	0.112381	0.0222174	0.0858395	0.0844647	0.0707355	0.205984	0.0765984
FBgn0033280	CG12126	0.404663	0.911327	3.83499	4.48236	28.8097	1.03347	0.276103	0.386641	0.264868	0.264829	0.730683	0.297893
FBgn0028899	CG31817	0.0991867	0.0776691	1.13068	0.368969	5.86713	0.251915	0.0843181	0.131578	0.0816022	0.102495	0.252843	0.10099
FBgn0033864	CG18368	0.122871	0.0696322	1.45287	0.576001	7.32564	0.319901	0.0681117	0.10582	0.0952778	0.0965659	0.156184	0.124348
FBgn0264340	CG43796	0.0844447	0.0778685	1.2034	1.12941	7.60357	0.114296	0.14094	0.0723336	0.0878935	0.104492	0.360577	0.0916882
FBgn0263078	CG43339	0.0224952	0.0418076	0.326209	0.238973	1.81521	0.0255444	0	0.0147153	0.0209466	0.0230706	0.0671479	0.0259863
FBgn0259151	CG42266	0.0368873	0.00933529	0.66498	0.493242	3.74342	0.185239	0.0706278	0.0437364	0.046805	0.0561688	0.216404	0.0464591
FBgn0250827	whip	0.302516	0.646294	3.5629	2.92621	20.6126	0.50195	0.237488	0.253045	0.249301	0.256947	0.573789	0.250538
FBgn0033848	CG13330	0.0959359	0.188966	1.23126	0.575251	6.0707	0.120351	0.0808619	0.10625	0.089275	0.0951024	0.0998383	0.0985918
FBgn0038656	CG14294	0.231699	0.33291	2.88994	2.43475	16.5471	0.426312	0.207716	0.327722	0.193908	0.234365	0.431999	0.21103
FBgn0051404	CG31404	0.082664	0.0778276	0.985772	1.41745	7.05786	0.128524	0.0869869	0.098143	0.0832924	0.085688	0.122787	0.0839663
FBgn0030905	CG15059	0.0604052	0.0819987	0.589182	0.282046	2.96196	0.1078	0.056554	0.0530797	0.0686428	0.0589609	0.279949	0.0452618
FBgn0051797	CG31797	0.0677782	0.138847	1.01069	0.348075	4.39423	0.0919105	0.0281747	0.0687419	0.0614436	0.0804111	0.209173	0.0923908
FBgn0032965	CG11629	0.0271032	0.0270117	0.348066	0.344185	2.00313	0.0424201	0.0353238	0.0184809	0.013291	0.0235498	0.072839	0.0311851
FBgn0034129	Parp16	0.05748	0.0389661	1.00179	0.678669	4.92989	0.110532	0.123611	0.0763444	0.048055	0.0610127	0.113948	0.0671396
FBgn0265625	CG44433	0.0609523	0.487305	1.07395	0.555549	5.21614	0.289271	0.0414766	0.0842976	0.0760663	0.0843317	0.138371	0.0868187
FBgn0036731	CG6333	0.173661	0.187121	2.40849	2.52922	13.8934	0.237798	0.219779	0.216384	0.145116	0.197508	0.196481	0.156509
FBgn0053017	CG33017	0.0754881	0.0728857	1.07786	0.387496	4.56303	0.220616	0.0414996	0.0817515	0.0835614	0.0729949	0.0583266	0.0787283
FBgn0050110	CG30110	0.0629754	0.0596758	0.97342	0.790589	4.8621	0.0944952	0.0133435	0.0619098	0.0634759	0.0789443	0.177994	0.0544785
FBgn0029809	CG15767	0.0178426	0.0186989	0.335128	0.157399	1.41063	0.0286851	0.026904	0.0273635	0.0267358	0.0175426	0	0.0207817
FBgn0015230	Glut3	0.0567973	0.0298995	0.70042	0.514241	3.49308	0.0825404	0.0726848	0.0550253	0.0572697	0.0336576	0.172418	0.0707245
FBgn0031546	CG8851	0.132484	0.42474	1.49438	0.79031	6.66811	0.177934	0.102397	0.126834	0.111686	0.115263	0.0918728	0.121793
FBgn0030840	p-cup	0.0303179	0.0252401	0.620044	0.318509	2.54612	0.0627224	0.0712864	0.0346422	0.0475995	0.0410144	0.0392619	0.0342256
FBgn0028487	f-cup	0.231718	0.71927	1.71057	0.71634	7.88488	0.235993	0.246766	0.17931	0.242981	0.180442	0.181114	0.198948
FBgn0051815	CG31815	0.0487905	0.0255888	0.753468	0.544783	3.34454	0.0538888	0.0153603	0.0269321	0.0415233	0.0511533	0.278739	0.0440973
FBgn0050334	CG30334	0.132752	0.231013	1.64059	1.43696	8.32621	0.224511	0.24436	0.176465	0.108624	0.145968	0.286421	0.126857
FBgn0037057	CG10512	0.138122	0.024292	0.65187	0.340591	3.9095	0.381941	0.66915	0.142538	0.141192	0.238126	0.0401485	0.079046
FBgn0039812	CG15548	0.0434979	0.0714647	0.609446	0.352132	2.57956	0.0849845	0.0117397	0.0300932	0.0474868	0.0381705	0	0.0521434
FBgn0038311	CG14864	0.219434	0.0674232	0.746901	0.635439	3.74015	0.0783249	0.0109345	0.0820349	0.0499546	0.0498255	0.180882	0.0555433
FBgn0032176	CG13127	0.00907227	0.0231728	0.312156	0.0956793	1.02766	0.0546242	0.00992511	0.0119586	0.0154337	0.0244476	0.0671479	0.0188917
FBgn0036924	hale	0.121585	0.162086	1.62694	1.2607	6.96099	0.343776	0.0787809	0.115686	0.128489	0.104152	0.324034	0.105262
FBgn0031142	r-cup	0.0522553	0.10018	0.655892	0.277373	2.38754	0.0754728	0.0504552	0.0676441	0.0502243	0.0566708	0	0.0421298
FBgn0085245	CG34216	0.0159485	0.00694239	0.268247	0.100488	0.897506	0.0355696	0.0180759	0.032989	0.0077676	0.00493564	0.0708717	0.0192943
FBgn0005779	PpD6	0.0120991	0.0292092	0.447589	0.354064	1.78169	0.0505563	0.0248373	0.0189139	0.0225925	0.0317716	0	0.0273579
FBgn0039395	CG14546	0.0693226	0.0521776	1.24533	1.17702	5.3146	0.12892	0.121519	0.0637381	0.0547716	0.0848255	0.17453	0.0685097
FBgn0004882	orb	0.368871	0.423416	3.10252	1.73197	11.5099	0.333585	0.130009	0.22895	0.22047	0.215506	1.08105	0.24492
FBgn0050325	CG30325	0.0263824	0	0.541973	0.211931	1.65872	0.0372167	0.00956243	0.0331802	0.0260172	0.0243095	0.0998383	0.025023
FBgn0050398	CG30398	0.0226247	0.0348201	0.483437	0.541379	1.9969	0.0255254	0.0114288	0.0379277	0.0236757	0.0274109	0.155733	0.0326539
FBgn0263774	CG43691	0.0389015	0.0276262	0.616119	0.411159	2.01697	0.044248	0.0594636	0.0395169	0.0331522	0.0314614	0.0955983	0.0373763
FBgn0053125	CG33125	0.0775585	0.0856392	0.985814	0.804843	3.32704	0.206	0.0468974	0.0934009	0.062086	0.0777919	0.224925	0.0762628
FBgn0050416	CG30416	0.071754	0.0926078	0.819814	0.728903	2.84983	0.168006	0.075701	0.102306	0.0486835	0.0611604	0.285922	0.0554492
FBgn0050485	CG30485	0.028079	0.0277163	0.665341	0.789506	2.1961	0.0346668	0.0160478	0.039914	0.0473534	0.0503193	0.287427	0.0339593
FBgn0031367	c-cup	0.161882	0.474225	2.93236	2.49577	8.28823	0.171594	0.197069	0.167917	0.141216	0.171033	0.572103	0.136784
FBgn0051128	CG31128	0.1639	0.258323	3.48136	2.63249	9.31967	0.350053	0.192915	0.186599	0.18874	0.196433	0.458452	0.175636
FBgn0052086	CG32086	0.0444668	0.0553416	0.782677	0.708561	2.19818	0.0977525	0.0547601	0.0492888	0.0410327	0.0652328	0.127648	0.0490803
FBgn0043550	Tsp68C	0.00197844	0	0	0.000409999	0	0.451936	0	0	0.000401236	0	0	0.000261575
FBgn0040629	CAH5	0.0476752	0.0366676	0.123381	0.0421288	0.0727299	103.465	0.0452288	0.0609648	0.122938	0.0960873	0.167108	0.0846128
FBgn0037399	Or83c	0.00109824	0.0134298	0.00655243	0.00613834	0.00368595	3.91802	0	0.00109763	0.000859486	0.00493529	0	0.00360023
FBgn0034901	CG11300	0.0150414	0.0224598	0.0463247	0.0182772	0.0422982	34.1204	0	0.0270718	0.0439949	0.0315427	0.0557025	0.0354891
FBgn0034470	Obp56d	0.0227036	0.0261199	0.105677	0.0745437	0.0855081	67.0073	0.0180661	0.0333276	0.0528858	0.0572186	0.305103	0.0970928
FBgn0032381	Mal-B1	0.00945713	0.0200449	0.0123551	0.00998256	0.0157697	14.0023	0.0114288	0.0497837	0.0193253	0.0261071	0	0.00550046
FBgn0052457	CG32457	0.546119	0.155539	0.533371	0.340775	0.657224	387.712	0.301674	0.642301	0.671122	0.542505	12.9138	0.353528
FBgn0034664	CG4377	0	0	0.000699226	0.000478121	0	0.355895	0	0	0.00158952	0	0	0.000916464
FBgn0040725	CG13946	0.281286	0.123401	0.290746	0.156571	0.323789	204.144	0.294486	0.209829	0.458143	0.3665	5.06511	0.200534
FBgn0031276	CG12506	0.594506	0.236084	0.798915	0.465122	0.947156	396.611	0.546687	0.603787	0.995094	0.750487	21.7227	0.38835
FBgn0026438	Eaat2	0.00223158	0	0	0.00435275	0	0.713303	0	0	0.000919219	0.00190435	0	0.00219914
FBgn0029535	CG14635	0.0495949	0.00544884	0.0566458	0.0359407	0.0643756	28.6356	0.0390912	0.0726789	0.171491	0.0555806	0.167453	0.0405034
FBgn0036072	CG6628	1.30893	2.81688	0.857975	0.447788	0.862519	373.938	0.425328	0.799558	1.23501	1.09901	1.86633	0.406947
FBgn0032665	CG15152	0.0204549	0	0.00612134	0.0105999	0.0180427	4.85188	0	0.0208281	0.0124139	0.00462165	0.0579542	0.00545354
FBgn0037431	CG17917	0.125556	0.0561641	0.153726	0.0893262	0.132462	58.5742	0.0895606	0.0550249	0.111249	0.211012	9.32822	0.0520444
FBgn0022770	Peritrophin-A	0.00949388	0	0.00347325	0.000386443	0	1.33901	0	0.00236248	0.00292768	0.000952177	0	0.00644388
FBgn0262009	CG42827	0.347758	0.0425034	0.285453	0.159126	0.504134	135.412	0.218387	0.790366	0.647179	0.32166	4.95207	0.137578
FBgn0052499	Cda4	0.00223158	0	0.00349475	0.00195247	0.00193136	0.480911	0	0.00118537	0.00301623	0	0	0
FBgn0031277	CG13947	0.245044	0.0482726	0.239868	0.181905	0.415667	74.6588	0.211013	0.174355	0.270726	0.262667	14.1584	0.0847249
FBgn0066365	dyl	0	0.00851203	0.00362154	0.00148481	0	0.572293	0	0.011105	0	0.00059849	0	0.00111143
FBgn0031412	CG16995	0.0163776	0	0.00639716	0.000936577	0.00768952	1.7441	0.0293053	0.00746327	0.00596911	0	0	0.00780334
FBgn0034471	Obp56e	0.0122328	0.0354692	0.0200246	0.00836837	0.0135198	4.67686	0.0298376	0.0133395	0.0152365	0.0145316	0.827844	0.0211825
FBgn0051219	CG31219	0.0005858	0.0106558	0.0036365	0.00346916	0.0011544	0.398637	0	0	0	0	0	0.00176199
FBgn0039620	wat	0.00482731	0.00954129	0.00636595	0.00313031	0.00380534	1.56061	0	0.00400074	0.00714599	0.0150842	0.0557025	0.00498586
FBgn0000157	Dll	0.000567973	0	0.00657673	0.00205716	0.0069201	0.879774	0	0.00323304	0.00533999	0.0017734	0	0.00248232
FBgn0264087	Slob	0	0.00737497	0.0131472	0.0086269	0.00821097	1.09036	0	0.00235911	0.00202282	0.000952177	0	0.00100573
FBgn0262144	CG42870	0.135274	0.0285018	0.129223	0.0613862	0.280378	30.8475	0.101034	0.141737	0.116291	0.1124	5.68315	0.071834
FBgn0051220	CG31220	0.0086231	0	0.021015	0.0170559	0.0109741	1.63706	0	0.00136931	0.000696697	0.00327994	0	0.00148103
FBgn0030993	Mec2	0.00774256	0.0244791	0.0166364	0.00477348	0.00784205	5.7725	0.013573	0.0399215	0.0609106	0.0717633	0.642817	0.0119512
FBgn0052712	CG32712	0.0227984	0	0.0153666	0.00598144	0.0280691	5.27463	0	0.0745137	0.0451978	0.042799	0.299113	0.00554766
FBgn0038714	Cpr92A	0.0188149	0	0.0114613	0.0044241	0.010219	3.58376	0.0604164	0.0109556	0.0826676	0.00950937	0	0.020007
FBgn0038353	CG5399	0.104836	0.00933529	0.0793117	0.042299	0.100624	22.3915	2.48721	0.0876823	0.11531	0.307826	1.12157	0.0354137
FBgn0037797	CG12420	0.000841519	0.0129304	0.0105489	0.00723741	0.00544913	0.59043	0	0.00201087	0	0.00172987	0	0.00205211
FBgn0283531	Duox	0.00596904	0	0.00870981	0	0.00118429	0.366887	0.0137557	0	0.00302288	0	0	0.000505623
FBgn0283508	nw	0.00259222	0	0	0.00155823	0.00105228	0.566475	0	0.00200209	0	0.0286724	0	0.000867642
FBgn0034887	St1	0.00241708	0	0.00254026	0.00234497	0.00203308	1.52652	0.0234691	0.0584786	0.0159158	0.0120697	0	0.00291805
FBgn0033443	CG1698	0.00625767	0	0.0292128	0.047487	0.0578645	3.23363	0.0454428	0.0259369	0.0166099	0.00740881	0.170922	0.0065698
FBgn0038079	NijC	0.0187562	0.0125364	0.0235202	0.0104646	0.0159717	1.71403	0	0.0145633	0.00290194	0.00402154	0	0.0183781
FBgn0036876	CG9451	0.0218363	0	0.267842	0.174814	0.132222	10.0876	0.0454418	0.0149326	0.0144649	0.0165799	0.0503271	0.0197892
FBgn0011746	ana	0.0347751	0.0143018	0.179371	0.0760182	0.0666467	18.7602	0.01582	0.0345531	0.890897	0.0541565	0.0557025	0.0433675
FBgn0005626	ple	0.0397747	0.0325049	0.0359371	0.0222355	0.0450949	19.8635	0.0969968	0.482296	0.0947443	0.952703	0	0.0171852
FBgn0036419	CG13482	0.010893	0.00478438	0.0133271	0.00496937	0.0189194	4.55492	0.0424044	0.00537641	0.0246194	0.00935126	1.01632	0.151526
FBgn0035781	CG8560	0.0916321	0.0733716	1.34055	0.392704	0.212884	30.3122	0.104517	0.0518783	0.12378	0.156085	0.145111	0.0743599
FBgn0015036	Cyp4ae1	0.0100376	0	0.00356961	0.00492329	0.00842985	1.04393	0.00836167	0.0392436	0.00617597	0.0276887	0	0.00203289
FBgn0001321	knk	0.00836885	0	0.0186493	0.0152001	0.00323725	0.612345	0	0.00183792	0.00164865	0.0087063	0	0.00140336
FBgn0033431	CG1827	0.333197	0.526451	0.149996	0.120581	0.459444	30.4382	0.487178	0.879313	0.212026	0.52982	3.20661	0.277841
FBgn0004003	wbl	0.0236133	0.0169589	0.0559369	0.0176255	0.0239081	15.6452	0.0425657	0.0363934	0.192302	0.0597132	0.504281	0.759997
FBgn0035199	tfc	0.00650535	0	0.0433993	0.0483139	0.0337187	2.44878	0.0178897	0.0587391	0.0507574	0.0123629	0	0.006306
FBgn0033438	Mmp2	0.00651949	0.0121083	0.00704058	0.00419261	0.00480317	1.78264	0.023775	0.0058392	0.0675983	0.0134748	2.17383	0.0121043
FBgn0027570	Nep2	0.0385645	0.00992641	0.117395	0.0546801	0.044802	7.99247	0.205606	0.360705	0.0710496	0.0854718	0	0.0991353
FBgn0000071	Ama	0.140061	0	0.00773543	0.00980529	0.00991468	0.00615654	2.35735	0.0105153	0.0107675	0.0154212	0	0.0031753
FBgn0002592	E(spl)m2-BFM	0.0962637	0	0	0	0	0	0.876815	0.00208283	0.00723072	0.0357626	0	0
FBgn0030899	Hesr	0.531616	0.0186706	0.0109487	0.00663655	0.0137108	0.0450129	4.24628	0.0235089	0.0138421	0.155868	0.0494499	0.00617468
FBgn0030262	Vago	0.0687721	0	0.00886633	0.0143029	0.00628029	0.020438	0.989825	0.0282015	0.0319523	0.00840251	0.0265904	0.00321605
FBgn0027106	Inx7	0.109215	0.00933529	0.0147475	0.00346656	0.00202067	0	1.35394	0.0300772	0.0200384	0.10203	0	0.00723026
FBgn0264478	CG43886	0.38603	0	0.00693311	0.00705147	0.0187985	0.0223912	3.88491	0.0109946	0.0119592	0.419388	0	0.00453079
FBgn0039154	Npc2f	0.441759	0.00933529	0.00610227	0.00363767	0.0100857	0.0336049	4.19976	0.0752512	0.0310031	0.398446	0.0995739	0.00830807
FBgn0029990	CG2233	0.114218	0	0.010156	0.00928589	0.00172421	0.00917223	2.06551	0.0132459	0.272588	0.0167044	0	0.00652721
FBgn0000964	tj	0.101288	0	0.00854783	0.00167514	0.00573216	0.00144505	0.954698	0.00665172	0.000821176	0.102303	0	0.000622547
FBgn0033830	CG10814	0.0285511	0	0.0158503	0.0266332	0.0164494	0	0.43089	0.00399142	0	0.00159974	0.0326904	0.00189185
FBgn0004047	Yp3	0.133341	0.0244103	0.00958613	0.00516085	0.000687144	0.00872925	1.2806	0.0175264	0.00194028	0.14668	0	0.00483801
FBgn0051676	CG31676	4.38172	0.272216	0.123373	0.135036	0.206541	0.247979	51.8339	1.38901	1.06615	4.98185	1.04465	0.586314
FBgn0037206	CG12768	0.0293782	0.0103665	0.00457955	0.00698195	0.00878722	0.00675293	0.580355	0.0363744	0.00517722	0.0452638	0.150104	0.002943
FBgn0002609	E(spl)m3-HLH	0.210549	0	0.00268806	0.00391418	0.00392807	0	1.60824	0.0340787	0.00959784	0.172332	0	0.00252565
FBgn0053120	CG33120	0.0581039	0	0.0108221	0.00748776	0.0105	0	0.396581	0.00276534	0.00479806	0.0156761	0	0
FBgn0083228	Frq2	0.0599902	0	0	0.000616511	0.00219428	0.00220986	0.345547	0.00207027	0.018554	0.0142707	0	0.00383214
FBgn0025878	wrapper	0.17878	0.00933529	0.00255435	0.0082918	0.00348994	0.00529242	0.668987	0.00547346	0.00478321	0.00379194	0.0247249	0.0036238
FBgn0051373	CG31373	0.123639	0	0.0105074	0.00534798	0.00537311	0.0038613	0.550679	0	0.0178074	0.0127267	0.0247249	0.00407748
FBgn0040398	CG14629	0.0666273	0.0217678	0.011298	0.0062997	0.00657657	0.00203929	0.997203	0.0109403	0.0258236	0.0124637	5.66872	0.00545349
FBgn0040383	CG5254	0.370367	0.0352637	0.00772824	0.0116689	0.0103176	0.0346084	4.79974	0.121329	0.194016	0.585744	0.222952	0.155482
FBgn0032891	Oseg5	0.19914	0.00481073	0.00616532	0.0123102	0.011037	0.01047	1.14863	0.0262387	0.0086078	0.132284	0	0.0021894
FBgn0032228	CG5367	0.0885759	0	0.00220037	0.00180742	0.00165976	0.115178	0.496805	0.00508779	0.00182509	0.0413285	0	0.00202148
FBgn0036769	Tsp74F	0.0418104	0	0.000490675	0.0063113	0.0161875	0.297555	0.785869	0.0535522	0.0104029	0.0570006	0.0427305	0.00156169
FBgn0263392	Tet	0.104845	0	0.01397	0.0234223	0.0180993	0.0311738	0.903044	0.0150776	0.0339547	0.0606116	0	0.0537911
FBgn0027528	goe	0.143634	0	0.00457217	0.00130389	0.0072038	0.00303778	0.880172	0.0171053	0.0360379	0.165902	0.0401485	0.00168065
FBgn0010453	Wnt4	0.433955	0.0208072	0.0453461	0.0421058	0.0513527	0.0773028	2.1115	0.0193215	0.0470592	0.288772	0	0.0148605
FBgn0036824	CG3902	0.0752889	0.00481073	0.00959573	0.0102726	0.00927934	0.0151581	1.2798	0.0186017	0.025193	0.351601	0.0265904	0.0492085
FBgn0041194	Prat2	0.014898	0	0.00497269	0.00471439	0.00822051	0	0.309694	0.00638841	0.0118806	0.0921189	0	0.00130566
FBgn0015577	alpha-Est9	0.0279578	0	0.0362578	0.0107936	0.0154277	0.0670516	0.431542	0.00498349	0.00386161	0.0746264	0	0.00185543
FBgn0004108	Nrt	0.351428	0.129228	0.0242272	0.0213857	0.0190041	0.442518	2.27148	0.0655922	0.0349662	0.393639	1.18137	0.0184611
FBgn0039774	CDase	0.0476329	0.00484705	0.00328621	0.00131902	0.00282791	0.235464	0.396546	0.00635149	0.00184102	0.0615894	0.0370611	0.000237649
FBgn0015040	Cyp9c1	0.167181	0.00544884	0.0141666	0.0197677	0.0121361	0.0328299	1.69897	0.0901668	0.0501579	0.244604	0.136976	0.164367
FBgn0037723	SpdS	2.29821	0.656354	0.0479153	0.0423623	0.0396246	0.0718952	8.64465	0.502003	0.105115	1.58482	0.388645	0.113409
FBgn0039886	CG2003	0.263519	0.0239363	0.0249547	0.0097446	0.0151442	0.0774971	1.82274	0.383069	0.0105577	0.327133	0.141196	0.00696994
FBgn0027108	Inx2	0.307117	0.0205462	0.0144716	0.0181842	0.02751	1.8756	3.07781	0.391666	0.150263	0.371408	0.0784703	0.0646382
FBgn0032752	CG10702	0.0562207	0.0264384	0.0302413	0.0150782	0.0220204	0.0221384	0.402179	0.0121406	0.010433	0.0285644	0.210491	0.0389299
FBgn0002733	E(spl)mbeta-HLH	0.178647	0.00933529	0.0079726	0.00973516	0.00901375	0.0038613	1.73041	0.099592	0.0647971	0.849148	0.231817	0.0155578
FBgn0003984	vn	0.0554763	0	0.0282689	0.028408	0.0342569	0.108945	0.565385	0.0452584	0.0227292	0.130509	0.0975566	0.012686
FBgn0026562	SPARC	0.813193	0.100922	0.0814808	0.101953	0.0957929	0.123771	3.75287	0.11775	0.0754797	0.506025	28.8415	0.0429102
FBgn0050021	metro	0.477066	0.0561621	0.0270989	0.0292105	0.0342962	0.175523	4.30585	1.24424	0.0404135	1.33488	0.333563	0.0231231
FBgn0002526	LanA	0.058063	0	0.00573845	0.00298913	0.0112928	0.00376138	0.414117	0.00685301	0.0197061	0.201913	0.3763	0.00378004
FBgn0035936	Tsp66E	0.0747561	0.00478438	0.00535405	0.00507966	0.00350954	0.0169637	0.598399	0.132088	0.183447	0.0305792	0	0.0250025
FBgn0001091	Gapdh1	3.44758	0.619549	0.123337	0.0816803	0.166511	0.652393	24.0298	2.43733	2.4668	8.17977	1.17459	1.49774
FBgn0035868	CG7194	0.825184	0.0761739	0.49097	0.807735	0.666076	0.170844	5.67143	0.307472	0.0877477	1.08589	0.270972	0.202234
FBgn0031281	Saf6	0.0971506	0.223721	0.0232875	0.0065494	0.0102395	0.00383226	0.474784	0.117503	0.0126049	0.105088	0	0.00870686
FBgn0051548	CG31548	0.702932	0.788523	0.0657656	0.0160001	0.0424475	0.185713	3.90917	0.409441	0.365467	0.938549	0.31568	0.447333
FBgn0034724	babos	0.128777	0.0285159	0.230007	0.144425	0.091192	0.0440433	1.01703	0.013655	0.0258541	0.226644	0.0326904	0.00729634
FBgn0036147	Plod	0.11336	0.0457041	0.0344074	0.0138244	0.0170592	0.0165863	0.568907	0.0885197	0.0297927	0.193755	0.436629	0.0172937
FBgn0028956	mthl3	0.284342	0.0823648	0.00727149	0.00738138	0.00913237	0.275676	0.789025	0.031817	0.0963999	0.143906	0.0247249	0.0589693
FBgn0036264	CG11529	0.0233191	0	0.00370776	0.00608087	0	0.00890301	0.662704	0.0194942	0.266357	0.125429	0	0.0975428
FBgn0032021	CG7781	0.00969705	0.00620439	0.0090482	0.0111159	0.0211926	0.0299413	0	0.941051	0.00430495	0.00579676	0.130364	0.00961849
FBgn0085489	CG34460	0.686617	0.159671	0.626268	0.671451	1.8687	1.16868	0.244811	77.6317	0.314005	2.46624	0.984644	0.413349
FBgn0034997	CG3376	0.0531257	0.0152553	0.0445727	0.0256346	0.163704	0.2528	0	3.82169	0.0984074	0.0377646	0.797657	0.0211436
FBgn0263206	CG43376	0.138978	0.0394154	0.139825	0.167849	0.759663	0.760239	0.0845474	16.1301	0.0859634	0.787943	0.89924	0.0732567
FBgn0262894	CG43249	0.431371	0.0505391	0.47576	0.309396	3.12959	1.07892	0.0946134	38.5123	0.329127	0.395614	4.68214	0.269168
FBgn0040892	CG14634	0.107762	0.0319201	0.109206	0.104346	0.274317	0.348037	0.0770369	12.2321	0.0676615	1.13587	0.398811	0.0790052
FBgn0286893	CG46412	0.0129162	0	0.0153718	0.00907128	0.0241104	0.00390807	0.0091179	0.810898	0.0098409	0.0900615	0.0741221	0.00301806
FBgn0029907	Atx-1	0.0211849	0.036495	0.02905	0.0236889	0.0378931	0.0697703	0	0.809931	0.00679397	0.0211944	0.0561789	0.00787594
FBgn0040343	CG3713	0.0708735	0.0200785	0.0697468	0.0682674	0.432901	1.82084	0.0166913	7.83105	0.425628	0.0769716	0.997531	0.0543434
FBgn0037975	CG3397	0.0531416	0.0117817	0.0685257	0.0497614	0.167686	0.261271	0.0193722	5.24268	0.040262	0.625868	0.404132	0.0899725
FBgn0032415	rho-6	0.0123208	0	0.0102917	0.0177917	0.0152065	0.530641	0	1.40267	0.0102746	0.123742	0	0.00469316
FBgn0032402	CG14945	0.0716356	0.0724079	0.0274707	0.0156149	0.0497838	0.0624196	0.428454	2.67634	0.020768	0.440178	0.132076	0.0135971
FBgn0003886	alphaTub85E	0.453387	0.145927	0.465079	0.482456	0.872928	0.938322	0.215716	47.3309	0.323622	10.0752	2.74716	0.24618
FBgn0051296	CG31296	0.0869911	0.0344592	0.0991513	0.060089	1.22153	1.96862	0.0321603	8.96451	0.120528	0.298491	1.54675	0.0693687
FBgn0010039	GstD3	0.422686	0.177116	0.354517	0.273743	1.61346	1.03451	1.48569	33.5369	0.409364	6.31048	3.3475	0.244559
FBgn0036599	CG13044	0.0883672	0.00978593	0.0801129	0.0593555	0.547437	3.65434	0.00729103	6.90557	0.0584884	0.17846	0.685356	0.0563215
FBgn0041723	rho-5	0.0159369	0.00458904	0.0202253	0.0043928	0.0305918	0.0993013	0.015379	0.520625	0.000895249	0.0631457	0.0741748	0.00238178
FBgn0033518	Prx2540-2	0.480262	0.113488	0.415188	0.376013	2.49609	1.48306	1.04024	43.8437	1.60629	7.82291	4.94291	0.948538
FBgn0033589	CG13227	0.00268363	0.00898778	0.00148699	0.0113428	0.0164737	0.0466689	0.0476222	0.944586	0.00563313	0.270869	0.0772096	0.00732572
FBgn0032669	CG15155	0.00412897	0	0.006032	0.0129068	0.00795698	0.00795896	0	0.460499	0.0210973	0.106751	0.0370611	0.00219776
FBgn0034910	CG4763	0.0298405	0.0114499	0.00489055	0.0120009	0.0234231	1.13395	0.0328393	1.21601	0.0102354	0.00608761	0	0.00894072
FBgn0037672	sage	0.070592	0.0168936	0.0521066	0.0433313	0.296518	0.477767	0.0326817	3.46637	0.533733	0.0414587	0.356063	0.03362
FBgn0039232	sosie	0.00443952	0.00509596	0.0614569	0.0497061	0.13854	0.635001	0	1.53337	0.0196264	0.0730966	0.319841	0.0113678
FBgn0033521	CG12896	0.207617	0.0707576	0.16327	0.130387	0.828375	0.55792	0.419344	16.4089	0.851124	2.93356	1.72741	0.716602
FBgn0039678	Obp99a	5.09059	1.21025	4.10153	4.30638	12.6193	11.3191	6.36487	396.816	3.00383	125.734	37.9831	2.71379
FBgn0063498	GstE2	0.0887209	0.054673	0.0428834	0.0557525	0.0708754	0.0877424	0.995013	6.03352	0.0773757	1.91583	0.503557	0.052226
FBgn0031649	hoe2	0.0484657	0.0321824	0.0355657	0.0354424	0.0978733	0.158352	0.0397392	3.21035	0.466474	0.556475	0.267126	0.0281421
FBgn0032945	CG8665	0.0220827	0.00620439	0.159166	0.141557	0.246006	0.0912029	0	1.6851	0.0251256	0.0349331	0.0830175	0.0223516
FBgn0031080	CG12655	0.0165935	0.00614991	0.0274876	0.00671454	0.138334	0.494325	0.125417	1.39357	0.0302263	0.197624	0.23871	0.0164671
FBgn0033520	Prx2540-1	0.162246	0.0334425	0.111037	0.0729883	0.390819	0.583633	0.473115	10.2474	0.764138	1.64243	0.81663	0.663971
FBgn0020415	Idgf2	0.144451	0.0347977	0.0731478	0.063273	0.224668	0.901895	0.799279	5.52173	0.245846	0.819116	5.36142	0.246676
FBgn0040496	CG17104	0.187303	0.0788377	0.139798	0.0957706	0.530431	0.443716	1.26048	9.65497	0.0965805	2.99236	1.65406	0.0871688
FBgn0039677	ppk30	0.00636432	0.00543312	0.00296694	0.00264964	0.0193596	0.0192761	0	0.412047	0.00542829	0.148424	0	0.00341544
FBgn0038020	GstD9	0.418258	0.174511	1.406	0.531917	1.2761	0.827919	1.49439	23.6252	2.14937	4.77581	1.52893	0.748279
FBgn0051431	CG31431	0.0881491	0.0163951	0.0269525	0.0201829	0.111345	0.126569	0.255054	2.78504	0.100852	1.05926	0.459225	0.0188207
FBgn0037846	CG6574	0.0159043	0.00458904	0.0090899	0.0144242	0.022239	0.0568984	0.053007	0.675074	0.0680782	0.189347	0.031454	0.0184193
FBgn0010424	TpnC73F	0.0192682	0	0.0317737	0.0362001	0.0471901	0.0334337	0	1.44062	0.0199121	0.616093	0	0.0214227
FBgn0262476	CG43066	0.0149387	0.00578311	0.0061642	0.00462363	0.0185072	0.0364036	0.011837	0.661411	0.0154666	0.287631	0.107933	0.0149047
FBgn0262843	CG43207	0.0655396	0.00705333	0.0589053	0.0272348	0.498602	4.65666	0.0355204	3.83479	0.0370978	0.0541145	0.558207	0.0420338
FBgn0250848	26-29-p	0.96076	1.50219	0.393846	0.177098	1.30205	3.77518	0.949763	16.079	1.48232	2.90783	3.78612	0.37975
FBgn0030050	CG12111	0.771512	0.230938	0.718342	0.411421	6.98606	54.5784	0.345486	52.961	0.703638	4.26701	11.2895	0.430674
FBgn0010387	Acbp2	0.356149	0.0670904	0.281909	0.172777	1.95165	3.8571	0.142648	18.2518	3.06841	0.507898	3.96732	1.75626
FBgn0039118	CG10208	0.0663221	0.0947801	0.162367	0.0831146	0.145746	0.136289	0.107869	2.28531	0.153986	0.572497	0.121978	0.0591211
FBgn0032350	CG6287	0.275711	0.0419826	0.135029	0.131734	0.363848	0.841645	1.36701	10.4787	1.46029	1.16265	1.41871	1.46187
FBgn0044823	Spec2	0.169467	0.271863	0.0272056	0.032182	0.121216	1.0675	0.174682	2.3272	0.130611	0.586495	0.369324	0.0235017
FBgn0053474	CG33474	0.0152277	0	0.00396428	0.00195513	0.0200533	0.0372685	0.0287862	0.661727	0.00857837	0.331914	0.116915	0.0177281
FBgn0085359	CG34330	0.0909756	0.0151922	0.0122798	0.00993328	0.0846635	0.28891	1.75545	2.24416	0.228683	0.641136	1.20394	0.0193754
FBgn0030158	CG9686	0.0121064	0	0.00365272	0.00651783	0.00352986	0.117096	0.161132	0.619293	0.0229016	0.284226	0.148244	0.00597985
FBgn0032084	CG13101	0.0109243	0	0.0288838	0.0157467	0.041198	0.134769	0.036437	1.3875	0.109452	0.46042	0.0741221	0.103458
FBgn0026239	gukh	0.02394	0.0410147	0.125314	0.0333676	0.134045	0.162335	0.124535	1.23263	0.0417626	0.299749	0.0873882	0.0376054
FBgn0260396	CG42521	0.606343	0.315057	0.732107	0.732723	0.504395	4.97703	0.37258	1.10868	221.696	0.682184	0.213722	1.40577
FBgn0036471	CG13460	0	0	0	0.00336321	0.00164311	0.0430265	0	0.00329936	0.669457	0.00470483	0	0.0037986
FBgn0050026	CG30026	0.0717197	0.0240711	0.0802682	0.0621327	0.0920659	0.284442	0.0668286	0.140434	16.5499	0.0982015	0.457285	0.119025
FBgn0039529	CG5612	0.174107	0.134476	0.198145	0.334326	0.227558	1.30154	0.149074	0.490714	65.2519	0.677361	0.0531809	0.541927
FBgn0031918	CG6055	0.0398485	0.0201776	0.0656616	0.0691747	0.0510228	0.378934	0.027543	0.0995615	13.5342	0.0811141	0	0.11515
FBgn0035611	CG13285	0.0027497	0	0.00894278	0.0038659	0.00137366	0.0299695	0.00619417	0.00306556	0.801125	0.00699392	0	0.00296214
FBgn0039324	CG10553	0.00413099	0	0.0186351	0.0108437	0.00995243	0.0902496	0	0.0186154	3.86552	0.042024	0	0.0452042
FBgn0038506	CG5860	0.00290411	0	0.0113109	0.00665382	0.0117725	0.0275822	0	0.0108533	2.42083	0.0489819	0	0.0184499
FBgn0036091	CG18628	15.667	6.23941	18.7052	12.8223	17.2156	72.1174	6.34729	27.5938	3113.67	25.6857	8.40791	22.7975
FBgn0035817	CG7409	0.0107249	0.0148403	0.0147252	0.00737333	0.00871563	0.0295384	0.0140604	0.0164301	1.86942	0.0212695	0	0.0136787
FBgn0039084	CG10175	0.0248232	0.0160739	0.0382483	0.0399791	0.0712586	0.237253	0.0280036	0.0783488	8.96092	0.0836014	0.0706839	0.0919578
FBgn0042104	CG18747	0.00434392	0	0.00853759	0.0083505	0.00262628	0.04358	0	0.0181177	1.28511	0.00805047	0	0.0131536
FBgn0031741	CG11034	0.0137926	0.0139957	0.0137498	0.00840789	0.0178847	0.0499483	0.0337515	0.0303571	2.29909	0.0285904	0	0.0206351
FBgn0035480	CG14984	0.0723075	0.0170883	0.143114	0.113944	0.113679	0.183029	0.189712	0.112656	12.6852	0.098042	0	0.111908
FBgn0262004	CG42822	0.0010528	0	0.00318396	0.00531062	0.00752536	0.021076	0	0.00824345	1.17823	0.0106449	0.0708717	0.029642
FBgn0037845	CG14694	0.00449991	0.00481073	0.0089168	0.00659257	0.00305666	0.0493734	0	0.0427621	1.34552	0.0160331	0.0955967	0.0079392
FBgn0032772	CG17350	0.0472253	0.0288133	0.0572755	0.042042	0.0407878	0.217318	0.0545652	0.0800879	6.21779	0.0399619	0.303665	0.0760317
FBgn0032025	CG7778	0.0117298	0	0.0311734	0.0140429	0.0136182	0.329027	0.00904569	0.053051	4.59884	0.0693413	0.120134	0.0544532
FBgn0011693	Pdh	0.00893877	0	0.0016323	0.00685624	0.000568217	0.0339316	0	0.0176697	1.19999	0.0131842	0	0.0268606
FBgn0259098	CG42246	0.00694953	0.0122439	0.00779379	0.00538986	0.0123561	0.0337456	0.0114288	0.0126569	2.20972	0.0209434	0	0.0699693
FBgn0051516	CG31516	0.0126185	0.00926487	0.0128273	0.0113036	0.024697	0.403628	0	0.0543857	2.8913	0.016772	0.0681199	0.0180662
FBgn0039257	tnc	0.0174445	0	0.0154721	0.0142141	0.0127877	0.0375069	0.0174243	0.0180829	1.28618	0.017924	0	0.0114101
FBgn0262010	CG42828	0.0991449	0.00531688	0.0861811	0.155239	0.119237	3.01176	0.0258238	0.119504	20.9925	0.363015	0.175041	0.151123
FBgn0001142	Gs1	0.0149144	0	0.00401425	0.00402155	0.0110614	0.026715	0	0.00465267	0.711491	0.00390079	0.278851	0.0125917
FBgn0039655	CG14507	0.0469518	0.017307	0.0637611	0.0340238	0.0363902	0.237847	0	0.0528922	3.56416	0.03983	0.0427305	0.0256508
FBgn0026411	Lim1	0.0256709	0.00668026	0.0649263	0.0518931	0.0321821	0.0639121	0.015085	0.04424	2.94118	0.0418637	0.0672721	0.03719
FBgn0015033	Cyp4d8	0.0144441	0.00981963	0.00748871	0.0111814	0.0194405	0.193231	0	0.0182131	1.51859	0.0156437	0.137454	0.0249435
FBgn0035756	unc-13-4A	0.0430565	0.0103855	0.106399	0.0403565	0.0596047	0.142113	0	0.0850011	4.28982	0.0671121	0.13802	0.0518796
FBgn0250862	CG42237	0.0213482	0.0173314	0.003538	0.00751584	0.00279189	0.173152	0	0.0271104	1.37639	0.0196284	0.117597	0.0352097
FBgn0033788	CG13323	0.120389	0.0349778	0.0940329	0.067441	0.111661	1.41998	0.0505128	0.285436	10.0966	0.247419	0.302845	0.0635568
FBgn0036070	CG8072	0.0686339	2.92204	0.724152	0.752602	0.524114	0.612244	0.0491887	0.221778	23.3032	0.253727	0.291717	0.216694
FBgn0033942	Cpr51A	0.0268946	0.0251881	0.187047	0.128324	0.14466	0.339672	0.0794343	0.142473	6.25045	0.166063	0	0.0909929
FBgn0030362	regucalcin	0.141856	0.25432	0.1316	0.106047	0.133956	2.64619	0.20687	0.802556	22.5794	0.756217	20.6304	0.40471
FBgn0034861	CG9815	0.00530824	0.00933529	0.0079436	0.00539779	0.00642171	0.0438077	0.108148	0.0201475	0.883646	0.0621182	0	0.0175406
FBgn0038799	MFS9	0.0433481	0.0229613	0.0557262	0.0593349	0.136488	1.1181	0.0408944	0.969287	9.40552	0.109702	0.306314	0.0948313
FBgn0054054	CG34054	0.000423323	0	0.00245225	0.00230409	0.0105727	0.0175591	0	0.00640776	0.539965	0.00792071	2.20069	0.00250774
FBgn0013763	Idgf6	0.123889	0.00438302	0.00978453	0.0179893	0.0133145	0.0554642	0.34484	0.151374	2.14465	0.0207255	1.36018	0.0212405
FBgn0051973	Cda5	0.00258408	0	0.0264744	0.0115921	0.0126424	0.146721	0.00836167	0.0136839	0.655409	0.0134717	0.0468494	0.00304299
FBgn0036756	Cln3	0.00984456	0	0.00934277	0.0125173	0.00880744	1.00686	0	0.0242962	2.37309	0.029179	0.0392619	0.0772988
FBgn0036106	CG6409	0.0625564	0.0341898	0.0882872	0.057407	0.0736634	0.507323	0.0761803	0.370506	10.5594	0.341999	0.305495	0.737471
FBgn0026061	Mipp1	0.0275736	0.0103722	0.0527533	0.0414555	0.0380169	0.40982	0.0132126	0.0579477	4.51599	0.085731	0.0401485	0.378639
FBgn0033875	CG6357	0.235569	0.029734	0.363632	0.188075	0.290305	1.10358	0.981741	1.93008	25.6117	0.645611	4.88596	1.34683
FBgn0051380	CG31380	0.00750796	0.00438302	0.0110267	0.00757269	0.0105364	0.381187	0	0.0428318	1.1454	0.00616266	0	0.0552461
FBgn0026415	Idgf4	0.141317	0.0907977	0.170739	0.107613	0.168083	0.436064	0.317725	3.75581	18.0713	0.475602	0.273693	0.238002
FBgn0039758	CG9737	0.0143899	0	0.012325	0.00356859	0.0175496	0.13506	0.0152581	0.0543597	1.04556	0.147475	0	0.0129169
FBgn0261446	CG13377	0.00720746	0	0.00123079	0.00388656	0.00815008	0.0122554	0.0195086	0.0748305	0.450344	0.0364265	0.0708717	0.00448182
FBgn0029762	NAAT1	0.0450399	0.0182394	0.0618437	0.0386039	0.0537911	5.44147	0.0272514	0.0898277	6.88708	0.103291	0	0.0856359
FBgn0002930	nec	0.00452359	0.0124088	0.0553151	0.0362345	0.0446658	0.0411743	0.0300454	0.0444216	1.39134	0.141476	1.54881	0.0247815
FBgn0034394	CG15096	0.0100044	0.014741	0.0110073	0.0113677	0.0146445	1.18466	0	0.0289668	1.719	0.0214537	0	0.0624459
FBgn0036316	CG10960	0.0343767	0.0281012	0.0521784	0.0259226	0.0416545	0.136084	0.118841	0.210351	4.10458	0.322563	0.248488	0.371025
FBgn0031865	Nha1	0.00999913	0	0.0031867	0.00431339	0.00753882	0.0145215	0	0.0227776	0.00471814	0.54047	0.111183	0.00147409
FBgn0027364	Six4	0.0206489	0.0222146	0.0335985	0.0242542	0.0334063	0.00894353	0.108245	0.0171456	0.0104915	1.37533	0.0772096	0.00882206
FBgn0033817	GstE14	0.0104954	0.00939323	0.0146874	0.00223132	0.0039944	0.0147641	0	0.0273738	0.000902074	0.503962	0.0772096	0.00230638
FBgn0046258	CG12880	0.0181672	0.018241	0.0133714	0.0140784	0.018042	0.0260258	0.140851	0.0993595	0.199872	1.90776	0.0741221	0.0152839
FBgn0024294	Spn43Aa	0.0511162	0.00477011	0.0113096	0.0203449	0.0188963	0.0169047	0.0497473	0.770174	0.0256075	3.12675	0	0.0248274
FBgn0039155	Kal1	0.0226966	0.0447667	0.0106275	0.00689882	0.010446	0.00772259	0.343761	0.104518	0.00958478	0.775082	0.0401485	0.00676804
FBgn0029828	CG6067	0.0194165	0.0057311	0.00462866	0.00244341	0.010679	0	0.327221	0.111935	0.0226208	0.740835	0.111183	0.00286957
FBgn0262563	CG43103	0.14238	0.122123	0.0736791	0.0476801	0.10433	2.11682	0.664244	0.813531	0.854912	10.5076	1.79366	0.258399
FBgn0031914	CG5973	0.0154759	0.00933529	0.0107776	0.00752347	0.0101127	0.262211	0.0187938	0.121226	0.0428235	0.979572	0.404915	0.0112205
FBgn0036975	CG5618	0.0401844	0	0.0182513	0.00843109	0.00874976	0.0968655	0.120723	0.138094	0.0264643	1.26666	0.0370611	0.080443
FBgn0266811	CG45273	0.0129746	0.00751026	0.00487279	0.00422993	0.00344776	0.42651	0	0.100874	0.00103793	0.803916	0.134998	0.00626693
FBgn0022774	Oat	0.401374	0.198511	0.102562	0.0787836	0.103579	0.0609466	5.54329	0.943518	0.172241	8.10762	0.943341	0.211233
FBgn0002732	E(spl)malpha-BFM	0.197394	0.0186706	0.0169263	0.00441391	0.0142271	0	1.6939	0.22608	0.0300949	1.89986	0.0370611	0.00770347
FBgn0033355	CG13748	0.0451215	0.0408566	0.0341151	0.0262176	0.0686762	0.244511	0	1.41934	0.0399884	4.24775	0.0741221	0.0258875
FBgn0014143	croc	0.0544872	0.00752293	0.004902	0.00675184	0.010538	0.0608902	0.429384	0.144297	0.00269747	0.736983	0.0370611	0.00870289
FBgn0032405	firl	0.0174369	0.00933529	0.0342361	0.0298579	0.0346951	0.489805	0.00904569	0.200328	0.0162455	1.19622	0.325539	0.00986171
FBgn0260653	serp	0.00976953	0.0131979	0.0171555	0.00600071	0.0181281	0.00767279	0	0.241881	0.00723	0.69512	0	0.00726946
FBgn0044047	Ilp6	0.0716858	0.021999	0.0878005	0.0960035	0.129189	0.0361664	1.15854	0.233798	0.051543	2.02377	0.29515	0.0167401
FBgn0040827	CG13315	0.0351755	0.00478708	0.0496273	0.0257866	0.0493021	0.0689401	0.034349	0.15007	0.471159	3.16632	1.17251	0.297175
FBgn0243486	rdo	0.0362769	0.0243986	0.0347048	0.0216188	0.0287724	0.0198199	0.150391	0.242088	0.00933893	0.907302	0.0370611	0.00908381
FBgn0027657	glob1	0.0609296	0.0548414	0.0345805	0.0296326	0.083983	0.0620652	0.207892	0.961935	0.253519	4.25563	0.105576	0.372496
FBgn0034903	sona	0.0732449	0.0666506	0.0337071	0.0296282	0.0416528	0.612686	0.577389	0.383252	0.103002	1.95022	0.0741221	0.0416365
FBgn0026077	Gasp	0.0300722	0.0190729	0.0370763	0.0254824	0.0635623	0.464015	0.0413686	1.43784	0.055	3.34239	0.43811	0.0269211
FBgn0035969	CG4476	0.032224	0.0177431	0.0218925	0.00831113	0.0257907	0.0232347	0.292664	0.555458	0.0387418	1.36459	0.154419	0.0179857
FBgn0038198	Npc2b	0.147569	0.0916426	0.167255	0.110244	0.145944	0.929069	0.187033	4.32822	0.152221	9.73023	1.52565	0.0796384
FBgn0031904	CG5149	0.22221	0.164231	0.0297634	0.00995447	0.0138907	0.108196	0.44094	0.0626406	0.0870655	1.02783	0.0772096	0.0328204
FBgn0004839	otk	0.0739326	0	0.0129146	0.0174611	0.0219413	0.0221642	0.52831	0.0887748	0.00977879	0.602218	0	0.0350009
FBgn0050022	CG30022	0.0368702	0.0300227	0.0303389	0.0172545	0.0461245	0.189089	0.314034	0.716948	0.141528	1.92489	0.410791	0.0739806
FBgn0038610	CG7675	0.06817	0	0.0490692	0.0349538	0.0616154	0.0711481	0.158414	1.83941	0.326419	3.77476	0.384654	0.040797
FBgn0001227	Hsp67Ba	0.145346	0.0646815	0.0352419	0.0154265	0.0470505	0.365918	1.29831	1.01016	0.0461827	2.4553	0.219293	0.0324988
FBgn0035246	CG13928	0.037171	0.0588314	0.0988548	0.0558404	0.08081	0.0747908	0.463666	0.811394	0.0227414	1.85943	0.194568	0.015051
FBgn0027074	Ugt36F1	0.0160896	0.0149998	0.01505	0.0117393	0.0185256	0.0178754	0.0365219	0.517771	0.0118272	0.910749	0.350742	0.00980983
FBgn0032775	CG17544	0.0701312	0.0394653	0.0259587	0.0210569	0.0526317	0.0918014	0.483335	0.831982	0.162531	2.06414	0.630622	0.093765
FBgn0031645	CG3036	0.0795135	0.0110794	0.0094961	0.0147325	0.007496	0.0492369	0.0562974	0.210086	0.141351	0.74338	0.0579542	0.0142581
FBgn0260006	drd	0.0091022	0.00531688	0.0133969	0.0093243	0.012908	0.0192424	0.0174859	0.194	0.0313046	0.429378	0.0401485	0.0209115
FBgn0030941	wgn	0.0191584	0.00660322	0.00504127	0.00637964	0.00906581	0.153296	0.195133	0.154053	0.0281716	0.412871	0.0588755	0.00747156
FBgn0034985	CG3328	0.0135018	0.0267793	0.0251287	0.00834318	0.0358891	0.142407	0.0427675	0.435988	0.0594811	0.925271	0.279909	0.0344732
FBgn0033649	pyr	0.0379427	0.0214274	0.00885448	0.0078215	0.00727231	0.0410555	0.122008	0.224355	0.193502	0.82139	0.230783	0.0483353
FBgn0039537	CG5590	0.747598	1.20003	0.304293	0.0765764	0.0845432	0.482852	2.07369	1.88156	0.295938	5.605	0.408575	0.150698
FBgn0016715	Reg-2	0.0318091	0.0186002	0.0505968	0.00583045	0.0267006	0.0384345	0.50344	0.38851	0.110196	0.938344	0.0670212	0.0119833
FBgn0051710	CG31710	0.0223431	0.0148611	0.0512068	0.0306223	0.0333073	0.272829	0.276939	0.463622	0.0694297	1.05919	0.136218	0.0141176
FBgn0036923	CG17732	0.0244963	0.0578426	0.00485042	0.0104037	0.00754186	0.0105604	0.189212	0.320797	0.00831989	0.528147	0.114271	0.00615366
FBgn0032713	Ugt36D1	0.0827973	0.0136416	0.0223711	0.0186484	0.0345363	0.063093	0.32656	0.716138	0.465687	2.04146	0.234716	0.0950289
FBgn0035968	Slc45-1	0.135609	0.0223016	0.0487825	0.0352498	0.0451634	0.0415224	0.925702	2.63086	0.0630691	3.83336	0.345376	0.0375643
FBgn0011705	rost	0.140668	0.0621485	0.0467573	0.0490396	0.0774396	0.228449	1.42186	2.37373	0.0809979	3.86178	0.806587	0.0935465
FBgn0052484	Sk2	0.254989	0.398737	0.0614059	0.0197544	0.0262795	0.144044	0.299224	0.371943	0.12424	1.45885	0.0595631	0.101204
FBgn0001229	Hsp67Bc	0.372587	0.0235637	0.110765	0.109921	0.088732	2.05486	1.43429	5.67786	0.677683	9.84303	1.36258	0.207145
FBgn0037016	CG13252	0.0397301	0.00599461	0.0118995	0.00225751	0.0156002	0.136985	0.309424	0.133056	0.26834	0.744438	0.151332	0.0226773
FBgn0039756	CG9743	0.021139	0.0428151	0.0671131	0.0195172	0.0189374	0.0436816	0.400887	0.109437	0.239944	0.904621	0.268761	0.0916162
FBgn0264343	CG43799	0.00853559	0	0	0.000742178	0.00151137	0.0122852	0	0.00170986	0.00139759	0	2.56377	0.00104397
FBgn0261628	CG42711	0.00320461	0.0124088	0.00733512	0.00705388	0.00562041	0.00571258	0.0142461	0.00916135	0.00370678	0.00192584	6.76439	0.00418771
FBgn0033949	Had2	0	0.0124088	0.00057218	0.00185273	0.00449193	0	0	0	0	0.00430017	1.81208	0.00131743
FBgn0028542	NimB4	0.00118788	0.0124088	0.00240465	0.00174931	0.00330684	0	0	0.00363652	0.00247905	0.00170481	2.34424	0.00197235
FBgn0033724	CG8501	0.000523535	0	0.00411761	0.00205941	0.0018132	0	0	0.00283667	0.00392365	0.00192584	1.87839	0
FBgn0260011	NimC4	0.0220488	0.0915993	0.0068864	0.00641131	0.00752644	0.00371803	0	0.0108156	0	0.00577751	7.23896	0.00489096
FBgn0043575	PGRP-SC2	0.00449463	0.00620439	0.000964356	0.000310255	0.0070845	0	0.0124089	0	0.00175173	0.00237002	1.86418	0.00130599
FBgn0259896	NimC1	0.00223342	0.0177394	0.00649101	0.00303886	0.002751	0	0	0.001424	0.00191927	0.00177444	2.29389	0.00333048
FBgn0262881	CG43236	0.00557493	0	0.00428079	0.00975429	0.0127665	0	0.0314206	0.00918425	0.00404969	0.00593784	5.3088	0.00774967
FBgn0014033	Sr-CI	0	0.0186132	0.00638528	0.00407128	0.00355301	0.0110879	0.0427106	0.00486985	0.00725471	0.00702395	3.94705	0.00324777
FBgn0261989	CG42807	0.0130391	0.0430095	0.0226948	0.0222757	0.0286787	0.0361059	0.0152581	0.0562835	0.0487027	0.0119952	17.9544	0.0183285
FBgn0040102	lectin-24Db	0.0090585	0.00620439	0.00489724	0.00585891	0	0	0.00846594	0.00869792	0.00191927	0.00816215	2.75611	0
FBgn0030334	Karl	0.0107973	0.0263436	0.00996109	0.0118444	0.0171382	0	0.0314206	0.0246838	0.00897707	0.0126726	7.91614	0.00728161
FBgn0085360	CG34331	0.00149473	0.0307076	0.00374985	0.00692354	0.00726163	0.00232688	0.0171745	0.0121909	0.0238757	0.0043326	4.91478	0.00367194
FBgn0032613	Nepl9	0	0.00620439	0	0.00367279	0	0.00124008	0	0	0.0035011	0	0.497916	0
FBgn0031261	nAChRbeta3	0.033229	0.00620439	0.016324	0.00410107	0.0192064	0.00393654	0.0335481	0.00485719	0.00068389	0.0130391	5.15561	0.0100946
FBgn0016075	vkg	0.000812894	0.0217073	0.0117248	0.0104033	0.00617263	0.00208636	0.0171745	0.00170986	0.00404603	0.00279863	2.24274	0.00147212
FBgn0031701	TotM	0.408597	0.0473152	0.0416069	0.0398159	0.632743	0.010108	0	0.0315074	0.0802239	0.263483	69.6563	0.0527814
FBgn0036587	CG4950	0.00354789	0	0.00178981	0.000760197	0.00550162	0	0	0.00318647	0.00191927	0	0.932438	0.00265164
FBgn0259715	CG42369	0.00163886	0.0124088	0.000637626	0.00509609	0	0	0	0	0.0142627	0.00364412	1.2608	0
FBgn0050088	CG30088	0.00223342	0	0.00137086	0.00108552	0.00417304	0	0	0	0.00208305	0.00509387	0.866042	0.00218331
FBgn0054003	NimB3	0.00502396	0.0172102	0.00123824	0.00209561	0	0	0.0171745	0.00115272	0.00735841	0.00611861	1.29199	0.00154126
FBgn0029147	NtR	0.0110005	0.0518623	0.0551546	0.0146404	0.0237638	0.00668787	0.0136627	0.0055383	0.00847545	0.00929036	7.1507	0.0104593
FBgn0003137	Ppn	0.00539152	0.0449191	0.0300915	0.0236325	0.0381659	0.0122177	0.120221	0.0170838	0.00474569	0.0105667	7.23289	0.0101429
FBgn0031313	CG5080	0.0498288	0.0112362	0.026338	0.0132629	0.0197315	0.00791203	0.158828	0.0597349	0.0106192	0.0138732	9.21925	0.0121461
FBgn0029167	Hml	0.00481488	0.0101219	0.0163554	0.010408	0.0160284	0.00456536	0.034349	0.00339576	0.00302807	0.00216793	3.02812	0.00611107
FBgn0000299	Col4a1	0.0627368	0.0233976	0.00325233	0.0128672	0.010265	0	0.0171745	0.00424635	0.00726431	0.0142239	4.9515	0.00920657
FBgn0040099	lectin-28C	0.00512941	0	0.00742827	0.0151701	0.00801002	0.002111	0.0171745	0.0251217	0.0657407	0.0259276	6.24269	0.00907479
FBgn0051326	CG31326	0	0	0.000804268	0.000731746	0	0.0122945	0	0.00279703	0.0309932	0	1.26483	0.000689685
FBgn0031389	CG4259	0.00741989	0	0.000737388	0.00452877	0.00194562	0	0	0	0.00315787	0	0.558949	0.00121959
FBgn0033756	CG17760	0.00224526	0	0.00667862	0.00177238	0.00205157	0	0.0171745	0.0122509	0.000580133	0.0111297	2.05379	0.0233674
FBgn0035623	mthl2	0.00143717	0	0.00903671	0.0114019	0.0108904	0.00235365	0.0171745	0.00863481	0.00288726	0.0092071	2.63449	0.0309613
FBgn0035076	Ance-5	0.000523535	0	0.0213954	0.0152837	0.00988135	0	0.0514962	0.00291494	0.00307368	0.000635483	1.58679	0.00122857
FBgn0027929	NimB1	0.00223342	0	0.0112757	0.00295053	0.00398754	0.00272713	0.017421	0	0.0023992	0.00318483	0.695752	0
FBgn0028543	NimB2	0.00553936	0.0148882	0.00463673	0.00501018	0.00581676	0	0.00832011	0.072928	0.176393	0.00648924	5.3568	0.00283044
FBgn0000279	CecC	0.0110451	0.0149506	0.0272394	0.0310619	0.0340576	0.0304102	0	0.0476851	0.63668	0.0191427	15.1914	0.0205023
FBgn0053460	CG33460	0	0	0.0206772	0.0100736	0.0204394	0.00777283	0	0.00311287	0.00729023	0.00763802	1.32831	0.00182197
FBgn0034139	CG4927	0.0528909	0	0.00276381	0.00130465	0.00139436	0	0.0730076	0.00291187	0.00333942	0.015219	1.39345	0.00103014
FBgn0041709	yellow-g	0	0	0.00208764	0.000644403	0.00086611	0	0.00775706	0	0.00116366	0.0359041	0.791801	0.00385938
FBgn0033880	CG6553	0.0039034	0.0143088	0.0303741	0.0190424	0.0117676	0.00704494	0	0.00170722	0.00186022	0.0044073	1.34399	0.00307798
FBgn0037553	CG18249	0.00537679	0.00509596	0.00268676	0.000859212	0.00973477	0.0279348	0	0.0041498	0.00935928	0	0.657156	0.00193001
FBgn0000278	CecB	0.00179853	0.0143284	0.00832394	0.00868725	0.0100549	0.00637027	0	0.0217562	0.224068	0.00221029	5.08235	0.0462517
FBgn0036891	CG9372	0.0095285	0.0202661	0.00759379	0.00753837	0.0182548	0.105362	0	0.0342792	0.037197	0.0122171	3.09481	0.0898851
FBgn0283461	Drs	0.121624	0.0664412	0.0217587	0.033695	0.0640713	0.0890803	0.0623569	0.146661	0.0357607	0.28119	39.3383	1.98737
FBgn0028396	TotA	0.110688	0.0207787	0.015562	0.0159856	0.0464712	0.0102011	0	0.00524619	1.02271	0.0843178	13.0504	0.0100331
FBgn0037228	CG1092	0.00535945	0.0186132	0.19012	0.105557	0.0562906	0.00711238	0.0171745	0.0177031	0.0105949	0.0133843	4.36311	0.00670438
FBgn0033388	CG8046	0.00141236	0	0.0018078	0.000421491	0.00417304	0.0014594	0	0.00961718	0.0499965	0.00366212	0.709475	0.0033127
FBgn0031470	CG18557	0.00157468	0	0.0126576	0.00163304	0.00702494	0.0149972	0	0.0262719	0.0589542	0.0269309	1.28074	0.00299433
FBgn0250841	CG17242	0.24333	0.0334695	0.128439	0.104912	0.133098	0.226862	0.59302	0.345444	0.235153	0.623748	0.0845447	48.8369
FBgn0037004	CG17637	0.0565619	0.0317988	0.0355436	0.0240024	0.0461914	0.0733736	0.198382	0.0965305	0.0828937	0.159493	0.0699545	13.4411
FBgn0051821	CG31821	0.00827036	0.00874028	0.00547444	0.00819479	0.012648	0.0118097	0.0284125	0.00400699	0.0240171	0.0203593	0	2.25709
FBgn0085244	CG34215	0.0515163	0.0130952	0.0524382	0.0443725	0.0605502	0.204073	0.201781	0.0674213	0.108784	0.176043	0.393145	16.1459
FBgn0037003	CG18281	0.0218637	0	0.0118211	0.0100266	0.0143544	0.0174442	0.0491973	0.0302962	0.0291336	0.0725222	0.0699545	4.5521
FBgn0036970	Spn77Bc	0.266353	0.127305	0.132449	0.130124	0.201128	0.285184	0.765372	0.330676	0.268088	0.725245	0.0954158	49.705
FBgn0043530	Obp51a	1.39755	0.578119	1.40002	1.2052	1.91967	4.51139	4.38317	2.24942	2.69598	4.0495	0.696503	369.322
FBgn0261853	CG42782	3.4466	0.513746	1.36031	1.07563	1.41359	1.99383	7.88754	2.70822	2.62741	5.23227	0.605756	417.606
FBgn0263762	CG43679	0.17254	0.109171	0.12947	0.137979	0.21653	0.34409	0.538612	0.297727	0.247962	0.384035	0	38.0749
FBgn0083936	Acp54A1	2.53462	0.316165	0.776301	0.636449	0.930314	0.727941	6.9767	2.18547	1.90121	4.09435	0.388266	297.682
FBgn0265267	CG18258	0.106876	0.0210843	0.0719533	0.0639926	0.0820685	0.134343	0.276309	0.176768	0.176316	0.290673	0.0265904	21.9897
FBgn0262363	CG43061	0.134069	0.0304318	0.082702	0.0672355	0.0769589	0.119971	0.375038	0.169997	0.137757	0.241087	0.098433	20.8893
FBgn0031746	CG9029	6.71617	3.87325	8.4541	11.4372	5.84539	4.27585	3.4204	6.03476	5.95182	7.33522	2.77105	1176.59
FBgn0262547	CG43101	1.48464	0.677562	1.4618	1.1397	1.67102	2.91822	4.33041	2.12696	2.39809	3.50422	0.573124	320.077
FBgn0000592	Est-6	0.277184	0.0883588	0.190624	0.153416	0.190421	0.384161	0.604976	0.390614	0.438076	0.619462	0.0370611	51.0294
FBgn0036969	Spn77Bb	0.157892	0.129159	0.165312	0.157797	0.173075	0.428893	0.366337	0.185678	0.240619	0.358613	0.0268727	34.2262
FBgn0053290	CG33290	0.0131567	0	0.0201907	0.0221731	0.0181978	0.00948212	0.0722187	0.0292545	0.0170933	0.044776	0	3.58621
FBgn0040092	lectin-46Cb	0.687244	0.382825	0.901589	1.05837	0.538956	0.424112	0.31158	0.619739	0.815715	0.947137	0.143595	117.944
FBgn0261060	Sfp93F	0.23741	0.108663	0.251903	0.204156	0.278712	0.571611	0.643383	0.361167	0.425658	0.64535	0.111245	52.8176
FBgn0040093	lectin-46Ca	0.630229	0.306981	0.816928	0.953232	0.463421	0.373369	0.227354	0.470728	0.62191	0.891709	0.177692	102.283
FBgn0250832	Dup99B	1.34671	0.417857	0.785297	0.747646	0.962691	1.29823	4.16095	1.35487	2.89269	2.66371	0.35583	229.215
FBgn0262880	CG43235	0.177516	0.0948324	0.239693	0.20802	0.350134	0.722363	0.608442	0.302761	0.281477	0.380552	0.0370611	44.0738
FBgn0039521	CG5402	0.489639	0.311847	0.481903	0.401137	0.569073	1.50997	1.4921	0.730646	1.2875	1.53088	0.0693209	119.986
FBgn0023415	Acp32CD	0.894892	0.596479	1.27534	1.49126	0.755104	0.583646	0.429295	0.768789	1.09227	1.46768	0.42114	158.42
FBgn0250842	CG17575	0.553675	0.318284	0.702019	0.887819	0.473539	0.342963	0.322219	0.46393	0.576156	0.954969	0.373874	92.9768
FBgn0033271	CG8708	0.0741975	0.0272985	0.0290095	0.0322056	0.0279571	0.0790942	0.0313114	0.0628737	0.0644177	0.0929417	0.0401485	7.70999
FBgn0036467	CG12310	0.0389447	0.0187172	0.0426204	0.0263615	0.117336	0.160734	0.0496405	0.118904	0.0621841	0.115227	0.0370611	10.7103
FBgn0030828	CG5162	0.197381	0.0386258	0.206631	0.187668	0.207441	0.213464	0.521656	0.273582	0.448742	0.434851	0	39.4446
FBgn0051704	CG31704	0.365313	0.155726	0.344457	0.302186	0.464913	1.51445	0.796092	0.540598	0.650062	0.870395	0.490206	76.4659
FBgn0032834	CG13965	0.296756	0.220413	0.367348	0.474412	0.274006	0.286884	0.133114	0.225691	0.400015	0.485384	0.170267	50.4083
FBgn0054034	CG34034	0.611568	0.261319	0.600025	0.449109	0.749225	3.52439	1.84764	0.885407	1.81134	1.74029	0.708456	151.271
FBgn0000094	Anp	1.67792	0.846064	1.67428	1.07987	1.79582	3.80049	4.94686	2.24055	3.09901	4.12905	0.470179	318.251
FBgn0262574	CG43114	0.0101757	0.00455426	0.00457899	0.00460744	0.00742625	0.0136054	0.0172281	0.0124989	0.0427149	0.0213541	0.0427305	1.99759
FBgn0028415	Met75Cb	0.14225	0.0490456	0.0828291	0.0754417	0.0884038	0.0746598	0.226316	0.138281	0.140897	0.263012	0.0636515	17.403
FBgn0013307	Odc1	0.00491812	0	0.00708854	0.0067213	0.00216435	0.00940108	0	0.0122808	0.0140221	0.00607459	0	0.90448
FBgn0038756	CG4783	0.00693097	0	0.00656984	0.0106214	0.0260224	0.0367042	0.0184961	0.00908216	0.0222685	0.0125511	0	1.69389
FBgn0031514	OtopLb	0.00349379	0	0.00456004	0.00180485	0.00214203	0.00944118	0.0140564	0.0140289	0.0155595	0.0170702	0	0.98003
FBgn0262814	CG43185	0.136334	0.0958144	0.167225	0.193782	0.126517	0.0934974	0.0921502	0.17337	0.115986	0.208453	0.236941	16.4007
FBgn0050151	CG30151	0.00571483	0.0112739	0.000861157	0.00525431	0.00472385	0.0216132	0.0628473	0.00432451	0.0453981	0.0233607	0	1.45793
FBgn0000276	CecA1	0.0549977	0.0434642	0.11319	0.0810049	0.110443	0.26088	0.222653	0.0924456	0.167273	0.199438	1.71447	13.5282
FBgn0001112	Gld	0.0393602	0.0222312	0.0375444	0.0373516	0.053224	0.096892	0.02136	0.0923218	0.0544306	0.105143	0	5.89026
FBgn0263761	CG43678	0.00668036	0.0120703	0.00777474	0.0113066	0.0143313	0.0381866	0.00702819	0.0128193	0.0455482	0.0255686	0	1.83058
FBgn0031562	CG3604	0.111055	0.00910364	0.021538	0.016925	0.0219853	0.0977558	0.160484	0.074716	0.171252	0.109175	0	7.35365
FBgn0014859	Hr38	0.00869659	0.0158255	0.00117746	0.00141879	0.00510938	0.0142595	0.0570614	0.0108563	0.0180062	0.0170751	0.0699545	0.939304
FBgn0262613	CG43139	0.00214265	0.00393507	0.0180464	0.0129303	0.0170029	0.0799628	0	0.0137944	0.0139958	0.00710441	0	1.34008
FBgn0038173	Adgf-C	0.0081798	0.0171783	0.00769458	0.00494614	0.00193898	0.33284	0.0140564	0.00915779	0.0148267	0.0189456	0	1.63122
FBgn0028841	jhamt	0.031653	0.018809	0.0246177	0.0152554	0.0247061	0.0517794	0.0773958	0.0531493	0.436936	0.0971924	0.0940206	6.84113
FBgn0035501	CG1299	0.00612242	0	0.0264862	0.0159465	0.0218994	0.0165174	0.121978	0.00650737	0.0215697	0.0127216	0	1.26052
FBgn0267709	CG46042	0.004814	0.00752293	0.0101754	0.00293906	0.00818601	0.0331685	0.0151067	0.0128	0.0146911	0.0175926	0.164892	0.812269
FBgn0024244	drm	0.0171457	0	0.0248615	0.0252092	0.0412371	0.110672	0.0840292	0.0243892	0.0237975	0.0295319	0.109307	2.09572
