# Supplementary material for: Single-cell RNA sequencing reveals cell landscape following antimony exposure during spermatogenesis in Drosophila testes
Source: Cell Death Discov. 2023 Mar 9;9:86. doi: 10.1038/s41420-023-01391-4 (PMC9998446; doi:10.1038/s41420-023-01391-4)
Supplement: Supplementary file 3 — supplementary table 3 [file 41420_2023_1391_MOESM3_ESM.xlsx]

## Sheet: sup9--all.genes.marker.use
Table S3. The expression levels of marker genes in each cell cluster.
GeneID	GeneName	Cluster Other_Cells	Cluster Spermatocytes	Cluster Spermatocytes_to_Spermatids	Cluster Epithelial_Cells	Cluster Muscle_Cells	Cluster Spermatids	Cluster Mature_Cyst_Cells	Cluster GSCs_to_Early_Spermatogonia	Cluster Hub_Cells	Cluster Late_Spermatogonia	Cluster CySCs_to_Early_Cyst_Cells	Cluster Hemocytes
FBgn0002962	nos	0.00125771	0.0190091	0.0106645	0.00169281	0.00400763	0.0129364	0.00620068	0.342731	0	0.19391	0	0
FBgn0000146	aub	0.00647426	0.024603	0.0168677	0.0143515	0.0323179	0.0183279	0.0133892	2.11093	0.0107546	1.42922	0.0578989	0.249076
FBgn0000158	bam	0.00298057	0.0197747	0.00271185	0.00525637	0.00804311	0.00317013	0.0141204	0.705479	0.00328199	0.305936	0.0122062	0.0494499
FBgn0004372	aly	0.00171865	0.234697	0.0197476	0.00514446	0.0142785	0.025539	0.00759371	0.105255	0.00581685	1.02006	0.0114978	0.0681199
FBgn0000405	CycB	0.0520594	2.40157	0.221505	0.0635383	0.0469791	0.130008	0.0541283	0.260226	0.0767227	0.0547564	0.034878	0
FBgn0011596	fzo	0.0745229	2.94416	0.153153	0.0664775	0.0776762	0.136223	0.0484754	0.0356725	0.102759	0.0449396	0.0332631	0.0468494
FBgn0002673	twe	0.055083	1.60179	0.992663	0.0682637	0.0769607	0.715075	0.0456186	0.260644	0.0702907	0.516273	0.025053	0.244865
FBgn0019828	dj	1.2102	27.2915	49.7768	1.47584	1.46126	34.9501	2.63823	0.944459	2.05566	1.21521	1.03285	9.90837
FBgn0035491	Dpy-30L2	0.473361	12.6086	13.2543	0.494875	0.595836	11.8231	0.58301	0.398785	0.654041	1.51223	0.379271	3.33996
FBgn0038225	soti	0.522211	15.5219	11.4774	0.519881	0.649091	17.2285	0.618578	0.533302	0.83401	0.876427	0.556283	1.58508
FBgn0031367	c-cup	0.136784	2.93236	2.49577	0.141216	0.171033	8.28823	0.167917	0.161882	0.171594	0.474225	0.197069	0.572103
FBgn0004882	orb	0.24492	3.10252	1.73197	0.22047	0.215506	11.5099	0.22895	0.368871	0.333585	0.423416	0.130009	1.08105
FBgn0030840	p-cup	0.0342256	0.620044	0.318509	0.0475995	0.0410144	2.54612	0.0346422	0.0303179	0.0627224	0.0252401	0.0712864	0.0392619
FBgn0250827	whip	0.250538	3.5629	2.92621	0.249301	0.256947	20.6126	0.253045	0.302516	0.50195	0.646294	0.237488	0.573789
FBgn0036924	hale	0.105262	1.62694	1.2607	0.128489	0.104152	6.96099	0.115686	0.121585	0.343776	0.162086	0.0787809	0.324034
FBgn0000636	Fas3	1.84715	0.222677	0.231	2.15807	0.245629	0.276045	0.362076	0.0740281	4.05518	0.0462828	0.525324	1.09867
FBgn0041184	Socs36E	0.200661	0.206882	0.0969173	0.531479	0.599776	0.230609	0.845326	0.0904978	1.17709	0.021034	0.564574	0.236201
FBgn0000964	tj	0.000622547	0.00854783	0.00167514	0.000821176	0.102303	0.00573216	0.00665172	0.101288	0.00144505	0	0.954698	0
FBgn0004606	zfh1	0.00408308	0.109409	0.0331696	0.00473253	0.0337316	0.0407132	0.0118327	0.0942013	0.0173035	0.0512287	0.156367	0.485661
FBgn0004872	piwi	0.00270088	0.0268627	0.00760644	0.00827736	0.186846	0.0118289	0.190066	0.922087	0.0320948	0.0554479	0.737899	0.0370611
FBgn0000320	eya	0.0201994	0.243958	0.0861152	0.0789774	0.772102	0.124905	0.564089	0.0364393	0.0993294	0.035634	0.245461	0.19148
FBgn0002868	MtnA	10.4507	1.47112	0.93169	148.694	12.3266	1.70637	8.02826	4.27241	26.9	0.905149	37.9889	3.55182
FBgn0264695	Mhc	0.00731494	0.0783374	0.048397	0.0128564	0.108769	0.0660469	0.00986856	0.0132315	0.0290758	0.0156187	0	0
FBgn0014018	Rel	0.44122	0.0449107	0.0241526	0.736159	0.258391	0.0477511	0.240279	0.279805	0.344866	0.28217	0.355852	5.9167
FBgn0283461	Drs	1.98737	0.0217587	0.033695	0.0357607	0.28119	0.0640713	0.146661	0.121624	0.0890803	0.0664412	0.0623569	39.3383
FBgn0029167	Hml	0.00611107	0.0163554	0.010408	0.00302807	0.00216793	0.0160284	0.00339576	0.00481488	0.00456536	0.0101219	0.034349	3.02812
